# Supplementary material for: Identification of Genes in a Partially Resistant Genotype of Avena sativa Expressed in Response to Puccinia coronata Infection
Source: Front Plant Sci. 2016 May 31;7:731. doi: 10.3389/fpls.2016.00731 (PMC4885874; doi:10.3389/fpls.2016.00731)
Supplement: Supplementary file 2 [file DataSheet2.XLSX]

## Sheet: Anotaciones GOs por secuencia
Supplementary file 2	The most significant Blastx hit description and functional annotation of isogroups within Biological Process (P), Molecular function (F) and Cellular Component (C)
Isogroup	Hit-Description	GO-Group	GO-ID	Term
isogroup00001	gi|357137138|ref|XP_003570158.1|PREDICTED: phosphoribulokinase, chloroplastic-like [Brachypodium distachyon]	P	GO:0009697	salicylic acid biosynthetic process
		P	GO:0019253	reductive pentose-phosphate cycle
		P	GO:0010114	response to red light
		P	GO:0010363	regulation of plant-type hypersensitive response
		P	GO:0010200	response to chitin
		C	GO:0010319	stromule
		P	GO:0019344	cysteine biosynthetic process
		P	GO:0031348	negative regulation of defense response
		C	GO:0009570	chloroplast stroma
		P	GO:0050832	defense response to fungus
		P	GO:0006098	pentose-phosphate shunt
		P	GO:0009867	jasmonic acid mediated signaling pathway
		P	GO:0006364	rRNA processing
		C	GO:0009941	chloroplast envelope
		P	GO:0009595	detection of biotic stimulus
		P	GO:0042742	defense response to bacterium
		F	GO:0008974	phosphoribulokinase activity
		P	GO:0006612	protein targeting to membrane
		P	GO:0016310	phosphorylation
		P	GO:0010310	regulation of hydrogen peroxide metabolic process
		P	GO:0010218	response to far red light
		P	GO:0009637	response to blue light
		P	GO:0009862	systemic acquired resistance, salicylic acid mediated signaling pathway
		F	GO:0005524	ATP binding
		P	GO:0009773	photosynthetic electron transport in photosystem I
		P	GO:0035304	regulation of protein dephosphorylation
		P	GO:0009409	response to cold
		P	GO:0009902	chloroplast relocation
		C	GO:0048046	apoplast
		P	GO:0000165	MAPK cascade
		P	GO:0010207	photosystem II assembly
		C	GO:0009535	chloroplast thylakoid membrane
		P	GO:0043900	regulation of multi-organism process
		P	GO:0010103	stomatal complex morphogenesis
		P	GO:0006468	protein phosphorylation
		F	GO:0004672	protein kinase activity
		F	GO:0004674	protein serine/threonine kinase activity
		F	GO:0016772	transferase activity, transferring phosphorus-containing groups
isogroup00002	gi|710308|gb|AAA63798.1|victorin binding protein [Avena sativa]	P	GO:0055114	oxidation-reduction process
	gi|357136151|ref|XP_003569669.1|PREDICTED: glycine dehydrogenase [decarboxylating] 1, mitochondrial-like [Brachypodium distachyon]	F	GO:0004375	glycine dehydrogenase (decarboxylating) activity
		C	GO:0005739	mitochondrion
		C	GO:0009941	chloroplast envelope
		P	GO:0006546	glycine catabolic process
		F	GO:0005524	ATP binding
		P	GO:0046686	response to cadmium ion
		F	GO:0030170	pyridoxal phosphate binding
		C	GO:0048046	apoplast
isogroup00003	gi|357166497|ref|XP_003580730.1|PREDICTED: plasma membrane ATPase-like isoform 1 [Brachypodium distachyon]	P	GO:0015992	proton transport
		P	GO:0010119	regulation of stomatal movement
		P	GO:0009414	response to water deprivation
		F	GO:0008553	hydrogen-exporting ATPase activity, phosphorylative mechanism
		C	GO:0005773	vacuole
		C	GO:0016021	integral to membrane
		F	GO:0046872	metal ion binding
		P	GO:0006754	ATP biosynthetic process
		P	GO:0009737	response to abscisic acid stimulus
		P	GO:0006200	ATP catabolic process
		C	GO:0005886	plasma membrane
		C	GO:0005634	nucleus
		F	GO:0005524	ATP binding
isogroup00004	gi|357166497|ref|XP_003580730.1|PREDICTED: plasma membrane ATPase-like isoform 1 [Brachypodium distachyon]	P	GO:0044699	single-organism process
		C	GO:0016020	membrane
		P	GO:0046034	ATP metabolic process
		F	GO:0000166	nucleotide binding
		F	GO:0019829	cation-transporting ATPase activity
		F	GO:0043167	ion binding
isogroup00005	gi|357116174|ref|XP_003559858.1|PREDICTED: ferredoxin-dependent glutamate synthase, chloroplastic-like [Brachypodium distachyon]	P	GO:0009750	response to fructose stimulus
		P	GO:0010155	regulation of proton transport
		P	GO:0010103	stomatal complex morphogenesis
		P	GO:0019684	photosynthesis, light reaction
		P	GO:0009853	photorespiration
		P	GO:0010218	response to far red light
		C	GO:0009941	chloroplast envelope
		P	GO:0006541	glutamine metabolic process
		C	GO:0048046	apoplast
		P	GO:0009744	response to sucrose stimulus
		P	GO:0016117	carotenoid biosynthetic process
		F	GO:0005515	protein binding
		P	GO:0009697	salicylic acid biosynthetic process
		P	GO:0006833	water transport
		C	GO:0016020	membrane
		P	GO:0010114	response to red light
		F	GO:0051538	3 iron, 4 sulfur cluster binding
		P	GO:0009902	chloroplast relocation
		P	GO:0009651	response to salt stress
		P	GO:0042742	defense response to bacterium
		P	GO:0080114	positive regulation of glycine hydroxymethyltransferase activity
		F	GO:0046872	metal ion binding
		F	GO:0016041	glutamate synthase (ferredoxin) activity
		C	GO:0009570	chloroplast stroma
		P	GO:0097054	L-glutamate biosynthetic process
		P	GO:0009637	response to blue light
		P	GO:0009644	response to high light intensity
		P	GO:0009814	defense response, incompatible interaction
		P	GO:0009409	response to cold
		P	GO:0055114	oxidation-reduction process
		P	GO:0048481	ovule development
		C	GO:0005739	mitochondrion
isogroup00006	gi|357136597|ref|XP_003569890.1|PREDICTED: formamidase-like [Brachypodium distachyon]	C	GO:0005773	vacuole
		P	GO:0008152	metabolic process
		F	GO:0016811	hydrolase activity, acting on carbon-nitrogen (but not peptide) bonds, in linear amides
isogroup00008	gi|195646822|gb|ACG42879.1|vacuolar sorting receptor 1 precursor [Zea mays]	F	GO:0009940	amino-terminal vacuolar sorting propeptide binding
		C	GO:0016023	cytoplasmic membrane-bounded vesicle
		P	GO:0006896	Golgi to vacuole transport
		C	GO:0005886	plasma membrane
		F	GO:0005509	calcium ion binding
		C	GO:0017119	Golgi transport complex
isogroup00009	gi|357113728|ref|XP_003558653.1|PREDICTED: phytoene dehydrogenase, chloroplastic/chromoplastic-like [Brachypodium distachyon]	P	GO:0046777	protein autophosphorylation
		F	GO:0016166	phytoene dehydrogenase activity
		P	GO:0055114	oxidation-reduction process
		C	GO:0009941	chloroplast envelope
		P	GO:0016117	carotenoid biosynthetic process
		F	GO:0016705	oxidoreductase activity, acting on paired donors, with incorporation or reduction of molecular oxygen
		C	GO:0009509	chromoplast
		P	GO:0010155	regulation of proton transport
		C	GO:0009534	chloroplast thylakoid
		C	GO:0016020	membrane
		P	GO:0016120	carotene biosynthetic process
isogroup00010	gi|357150005|ref|XP_003575307.1|PREDICTED: 4-hydroxy-3-methylbut-2-en-1-yl diphosphate synthase-like [Brachypodium distachyon]	P	GO:0044272	sulfur compound biosynthetic process
		P	GO:0009108	coenzyme biosynthetic process
		P	GO:0008652	cellular amino acid biosynthetic process
		P	GO:0009695	jasmonic acid biosynthetic process
		P	GO:0009697	salicylic acid biosynthetic process
		F	GO:0005506	iron ion binding
		P	GO:0019760	glucosinolate metabolic process
		P	GO:0016117	carotenoid biosynthetic process
		F	GO:0005351	sugar:hydrogen symporter activity
		P	GO:0010114	response to red light
		P	GO:0010155	regulation of proton transport
		P	GO:0010363	regulation of plant-type hypersensitive response
		P	GO:0010200	response to chitin
		P	GO:0031348	negative regulation of defense response
		P	GO:0009072	aromatic amino acid family metabolic process
		C	GO:0009570	chloroplast stroma
		P	GO:0050832	defense response to fungus
		P	GO:0031408	oxylipin biosynthetic process
		P	GO:0006098	pentose-phosphate shunt
		P	GO:0009867	jasmonic acid mediated signaling pathway
		P	GO:0010304	PSII associated light-harvesting complex II catabolic process
		P	GO:0019684	photosynthesis, light reaction
		C	GO:0009941	chloroplast envelope
		P	GO:0009644	response to high light intensity
		P	GO:0009595	detection of biotic stimulus
		P	GO:0042742	defense response to bacterium
		P	GO:0006612	protein targeting to membrane
		P	GO:0019252	starch biosynthetic process
		P	GO:0009744	response to sucrose stimulus
		P	GO:0006636	unsaturated fatty acid biosynthetic process
		F	GO:0046429	4-hydroxy-3-methylbut-2-en-1-yl diphosphate synthase activity
		P	GO:0010310	regulation of hydrogen peroxide metabolic process
		P	GO:0010218	response to far red light
		P	GO:0009637	response to blue light
		P	GO:0009657	plastid organization
		P	GO:0009401	phosphoenolpyruvate-dependent sugar phosphotransferase system
		P	GO:0009862	systemic acquired resistance, salicylic acid mediated signaling pathway
		P	GO:0006766	vitamin metabolic process
		P	GO:0006655	phosphatidylglycerol biosynthetic process
		P	GO:0006417	regulation of translation
		F	GO:0051539	4 iron, 4 sulfur cluster binding
		P	GO:0000096	sulfur amino acid metabolic process
		P	GO:0045893	positive regulation of transcription, DNA-dependent
		P	GO:0009106	lipoate metabolic process
		P	GO:0009409	response to cold
		P	GO:0019216	regulation of lipid metabolic process
		P	GO:0015995	chlorophyll biosynthetic process
		P	GO:0000165	MAPK cascade
		P	GO:0043900	regulation of multi-organism process
		P	GO:0019288	isopentenyl diphosphate biosynthetic process, methylerythritol 4-phosphate pathway
		P	GO:0006546	glycine catabolic process
isogroup00011	gi|357162410|ref|XP_003579401.1|PREDICTED: NADPH--cytochrome P450 reductase-like [Brachypodium distachyon]	C	GO:0005829	cytosol
		P	GO:0055114	oxidation-reduction process
		F	GO:0003958	NADPH-hemoprotein reductase activity
		P	GO:0009698	phenylpropanoid metabolic process
		P	GO:0009737	response to abscisic acid stimulus
		P	GO:0006888	ER to Golgi vesicle-mediated transport
		C	GO:0005789	endoplasmic reticulum membrane
		F	GO:0010181	FMN binding
		F	GO:0005506	iron ion binding
isogroup00012	gi|357158091|ref|XP_003578013.1|PREDICTED: protein transport protein Sec61 subunit alpha-like [Brachypodium distachyon]	P	GO:0015031	protein transport
		C	GO:0016020	membrane
		C	GO:0016023	cytoplasmic membrane-bounded vesicle
		C	GO:0005739	mitochondrion
isogroup00013	gi|195633101|gb|ACG36734.1|hydrolase, alpha/beta fold family protein [Zea mays]	P	GO:0015996	chlorophyll catabolic process
		F	GO:0080124	pheophytinase activity
		C	GO:0009507	chloroplast
isogroup00014	gi|357133655|ref|XP_003568439.1|PREDICTED: rab GDP dissociation inhibitor alpha-like [Brachypodium distachyon]	F	GO:0005093	Rab GDP-dissociation inhibitor activity
		P	GO:0048227	plasma membrane to endosome transport
		P	GO:0015031	protein transport
isogroup00015	gi|14275756|emb|CAC40034.1|P-type ATPase [Hordeum vulgare]	P	GO:0030026	cellular manganese ion homeostasis
		C	GO:0016021	integral to membrane
		P	GO:0006828	manganese ion transport
		F	GO:0046872	metal ion binding
		F	GO:0015662	ATPase activity, coupled to transmembrane movement of ions, phosphorylative mechanism
		F	GO:0019829	cation-transporting ATPase activity
		F	GO:0005524	ATP binding
		P	GO:0046686	response to cadmium ion
		C	GO:0005789	endoplasmic reticulum membrane
		P	GO:0010042	response to manganese ion
		C	GO:0005886	plasma membrane
isogroup00016	gi|357124039|ref|XP_003563714.1|PREDICTED: (S)-coclaurine N-methyltransferase-like [Brachypodium distachyon]	P	GO:0008610	lipid biosynthetic process
		P	GO:0032259	methylation
		C	GO:0005739	mitochondrion
		C	GO:0005886	plasma membrane
		F	GO:0008168	methyltransferase activity
isogroup00017	gi|357112348|ref|XP_003557971.1|PREDICTED: eukaryotic translation initiation factor 2 subunit beta-like [Brachypodium distachyon]	F	GO:0046872	metal ion binding
		P	GO:0006413	translational initiation
		C	GO:0005886	plasma membrane
		F	GO:0003743	translation initiation factor activity
isogroup00018	gi|255587671|ref|XP_002534350.1| pin2-interacting protein x1, putative [Ricinus communis]	F	GO:0003676	nucleic acid binding
	gi|108705949|gb|ABF93744.1| D111/G-patch domain-containing protein, putative, expressed [Oryza sativa Japonica Group]	C	GO:0005622	intracellular
isogroup00019	gi|357129148|ref|XP_003566228.1|PREDICTED: triose phosphate/phosphate translocator TPT, chloroplastic-like [Brachypodium distachyon]	F	GO:0015120	phosphoglycerate transmembrane transporter activity
		P	GO:0019684	photosynthesis, light reaction
		P	GO:0015713	phosphoglycerate transport
		C	GO:0016021	integral to membrane
		P	GO:0035436	triose phosphate transmembrane transport
		C	GO:0009534	chloroplast thylakoid
		F	GO:0071917	triose-phosphate transmembrane transporter activity
		C	GO:0031969	chloroplast membrane
		P	GO:0009643	photosynthetic acclimation
		P	GO:0019344	cysteine biosynthetic process
		P	GO:0035304	regulation of protein dephosphorylation
		F	GO:0015297	antiporter activity
isogroup00021	gi|326510251|dbj|BAJ87342.1|predicted protein [Hordeum vulgare subsp. vulgare]	F	GO:0003746	translation elongation factor activity
		P	GO:0006414	translational elongation
		F	GO:0005525	GTP binding
		C	GO:0009507	chloroplast
		P	GO:0006184	GTP catabolic process
		C	GO:0005730	nucleolus
		C	GO:0005829	cytosol
		P	GO:0009409	response to cold
		F	GO:0003924	GTPase activity
		C	GO:0005886	plasma membrane
		F	GO:0005507	copper ion binding
isogroup00022	gi|357149204|ref|XP_003575035.1|PREDICTED: chaperone protein ClpC1, chloroplastic-like [Brachypodium distachyon]	P	GO:0019538	protein metabolic process
		F	GO:0003677	DNA binding
		F	GO:0005524	ATP binding
		F	GO:0017111	nucleoside-triphosphatase activity
		C	GO:0009507	chloroplast
		C	GO:0005739	mitochondrion
isogroup00023	gi|357116851|ref|XP_003560190.1|PREDICTED: 4-hydroxy-3-methylbut-2-enyl diphosphate reductase-like [Brachypodium distachyon]	P	GO:0055114	oxidation-reduction process
		P	GO:0046677	response to antibiotic
		F	GO:0046872	metal ion binding
		P	GO:0019288	isopentenyl diphosphate biosynthetic process, methylerythritol 4-phosphate pathway
		P	GO:0050992	dimethylallyl diphosphate biosynthetic process
		F	GO:0051538	3 iron, 4 sulfur cluster binding
		P	GO:0016114	terpenoid biosynthetic process
		C	GO:0009570	chloroplast stroma
		F	GO:0046429	4-hydroxy-3-methylbut-2-en-1-yl diphosphate synthase activity
		F	GO:0051745	4-hydroxy-3-methylbut-2-en-1-yl diphosphate reductase activity
isogroup00024	gi|226502304|ref|NP_001148620.1|aminotransferase y4uB [Zea mays]	F	GO:0034387	4-aminobutyrate:pyruvate transaminase activity
		C	GO:0005774	vacuolar membrane
		P	GO:0048364	root development
		P	GO:0006020	inositol metabolic process
		P	GO:0051788	response to misfolded protein
		P	GO:0019484	beta-alanine catabolic process
		P	GO:0006635	fatty acid beta-oxidation
		P	GO:0006541	glutamine metabolic process
		P	GO:0009450	gamma-aminobutyric acid catabolic process
		F	GO:0008270	zinc ion binding
		P	GO:0043161	proteasomal ubiquitin-dependent protein catabolic process
		P	GO:0010154	fruit development
		P	GO:0006816	calcium ion transport
		P	GO:0009651	response to salt stress
		P	GO:0009407	toxin catabolic process
		P	GO:0080129	proteasome core complex assembly
		C	GO:0005794	Golgi apparatus
		F	GO:0050897	cobalt ion binding
		P	GO:0010183	pollen tube guidance
		P	GO:0007030	Golgi organization
		P	GO:0005985	sucrose metabolic process
		F	GO:0030170	pyridoxal phosphate binding
		P	GO:0006540	glutamate decarboxylation to succinate
		P	GO:0006979	response to oxidative stress
		P	GO:0009860	pollen tube growth
		P	GO:0009865	pollen tube adhesion
		C	GO:0005739	mitochondrion
isogroup00025	gi|357134573|ref|XP_003568891.1|PREDICTED: importin subunit alpha-1b-like [Brachypodium distachyon]	P	GO:0006606	protein import into nucleus
		F	GO:0008565	protein transporter activity
		C	GO:0005634	nucleus
		C	GO:0048471	perinuclear region of cytoplasm
isogroup00027	gi|357135516|ref|XP_003569355.1|PREDICTED: phospholipase D alpha 1-like [Brachypodium distachyon]	P	GO:0009789	positive regulation of abscisic acid mediated signaling pathway
		P	GO:0009845	seed germination
		F	GO:0005509	calcium ion binding
		C	GO:0005739	mitochondrion
		P	GO:0016042	lipid catabolic process
		P	GO:0006643	membrane lipid metabolic process
		P	GO:0046470	phosphatidylcholine metabolic process
		C	GO:0009941	chloroplast envelope
		C	GO:0030136	clathrin-coated vesicle
		P	GO:0010119	regulation of stomatal movement
		F	GO:0005546	phosphatidylinositol-4,5-bisphosphate binding
		F	GO:0004630	phospholipase D activity
		F	GO:0070290	NAPE-specific phospholipase D activity
		P	GO:0046686	response to cadmium ion
		C	GO:0005634	nucleus
		C	GO:0005886	plasma membrane
isogroup00028	gi|357123668|ref|XP_003563530.1|PREDICTED: urease-like [Brachypodium distachyon]	P	GO:0043419	urea catabolic process
		F	GO:0009039	urease activity
		F	GO:0016151	nickel cation binding
isogroup00030	gi|357129796|ref|XP_003566547.1|PREDICTED: serine/threonine-protein kinase PBS1-like [Brachypodium distachyon]	C	GO:0005886	plasma membrane
		P	GO:0006468	protein phosphorylation
		F	GO:0005524	ATP binding
		F	GO:0004674	protein serine/threonine kinase activity
isogroup00031	gi|357131833|ref|XP_003567538.1|PREDICTED: aspartic proteinase-like [Brachypodium distachyon]	P	GO:0006629	lipid metabolic process
		C	GO:0005773	vacuole
		F	GO:0003779	actin binding
		C	GO:0016023	cytoplasmic membrane-bounded vesicle
		F	GO:0004190	aspartic-type endopeptidase activity
		P	GO:0006508	proteolysis
isogroup00032	gi|357124432|ref|XP_003563904.1|PREDICTED: carboxyl-terminal-processing protease-like isoform 1 [Brachypodium distachyon]	P	GO:0035556	intracellular signal transduction
		F	GO:0008236	serine-type peptidase activity
		P	GO:0015996	chlorophyll catabolic process
		P	GO:0006508	proteolysis
		C	GO:0016020	membrane
		C	GO:0009543	chloroplast thylakoid lumen
isogroup00033	gi|357124432|ref|XP_003563904.1|PREDICTED: carboxyl-terminal-processing protease-like isoform 1 [Brachypodium distachyon]	P	GO:0035556	intracellular signal transduction
		F	GO:0008236	serine-type peptidase activity
		P	GO:0015996	chlorophyll catabolic process
		P	GO:0006508	proteolysis
		C	GO:0016020	membrane
		C	GO:0009543	chloroplast thylakoid lumen
isogroup00034	gi|357119153|ref|XP_003561310.1|PREDICTED: phosphomethylpyrimidine synthase-like [Brachypodium distachyon]	F	GO:0080041	ADP-ribose pyrophosphohydrolase activity
		P	GO:0006098	pentose-phosphate shunt
		P	GO:0019760	glucosinolate metabolic process
		P	GO:0043085	positive regulation of catalytic activity
		P	GO:0019252	starch biosynthetic process
		P	GO:0016045	detection of bacterium
		P	GO:0019288	isopentenyl diphosphate biosynthetic process, methylerythritol 4-phosphate pathway
		P	GO:0000023	maltose metabolic process
		F	GO:0051536	iron-sulfur cluster binding
		P	GO:0010266	response to vitamin B1
		C	GO:0009570	chloroplast stroma
		P	GO:0009228	thiamine biosynthetic process
isogroup00035	gi|194033136|ref|YP_002000474.1|photosystem II 44 kDa protein [Brachypodium distachyon]	P	GO:0009772	photosynthetic electron transport in photosystem II
		C	GO:0030076	light-harvesting complex
		F	GO:0045156	electron transporter, transferring electrons within the cyclic electron transport pathway of photosynthesis activity
		C	GO:0009523	photosystem II
		P	GO:0018298	protein-chromophore linkage
		F	GO:0016168	chlorophyll binding
		C	GO:0016021	integral to membrane
		C	GO:0009535	chloroplast thylakoid membrane
isogroup00036	gi|357137982|ref|XP_003570577.1|PREDICTED: presequence protease 1, chloroplastic/mitochondrial-like isoform 1 [Brachypodium distachyon]	F	GO:0046872	metal ion binding
		F	GO:0008233	peptidase activity
		C	GO:0009941	chloroplast envelope
		P	GO:0046686	response to cadmium ion
		C	GO:0009570	chloroplast stroma
		P	GO:0006508	proteolysis
		C	GO:0048046	apoplast
		C	GO:0005739	mitochondrion
isogroup00037	gi|6983872|dbj|BAA90807.1|putative SEU1 protein [Oryza sativa Japonica Group]	C	GO:0009536	plastid
isogroup00038	gi|357126810|ref|XP_003565080.1|PREDICTED: villin-2-like isoform 1 [Brachypodium distachyon]	P	GO:0051014	actin filament severing
		F	GO:0051015	actin filament binding
		P	GO:0051017	actin filament bundle assembly
isogroup00039	gi|38175634|dbj|BAD01341.1|putative Adenylate kinase, chloroplast [Oryza sativa Japonica Group]	P	GO:0046939	nucleotide phosphorylation
		F	GO:0004017	adenylate kinase activity
		P	GO:0006354	DNA-dependent transcription, elongation
		C	GO:0009941	chloroplast envelope
		F	GO:0005524	ATP binding
		C	GO:0009535	chloroplast thylakoid membrane
		P	GO:0015979	photosynthesis
isogroup00040	gi|51091050|dbj|BAD35692.1|putative metalloendopeptidase [Oryza sativa Japonica Group]	F	GO:0004222	metalloendopeptidase activity
	gi|255550658|ref|XP_002516378.1|pitrilysin, putative [Ricinus communis]	P	GO:0009793	embryo development ending in seed dormancy
		C	GO:0009570	chloroplast stroma
		P	GO:0006508	proteolysis
		F	GO:0008270	zinc ion binding
		C	GO:0005739	mitochondrion
isogroup00041	gi|357156203|ref|XP_003577375.1|PREDICTED: ABC transporter F family member 5-like [Brachypodium distachyon]	C	GO:0009536	plastid
		P	GO:0006200	ATP catabolic process
		F	GO:0005524	ATP binding
		F	GO:0016887	ATPase activity
		P	GO:0009624	response to nematode
isogroup00042	gi|33146924|dbj|BAC79945.1|ATPase-like protein [Oryza sativa Japonica Group]	F	GO:0017111	nucleoside-triphosphatase activity
		P	GO:0006777	Mo-molybdopterin cofactor biosynthetic process
		C	GO:0005739	mitochondrion
		F	GO:0005524	ATP binding
		C	GO:0009507	chloroplast
		F	GO:0005525	GTP binding
isogroup00043	gi|51873286|gb|AAU12603.1| putative leucine-rich repeat receptor-like kinase [Oryza sativa Indica Group]	P	GO:0009611	response to wounding
	gi|357138741|ref|XP_003570947.1| PREDICTED: tyrosine-sulfated glycopeptide receptor 1-like [Brachypodium distachyon]	F	GO:0004888	transmembrane signaling receptor activity
		P	GO:0006468	protein phosphorylation
		F	GO:0005524	ATP binding
		C	GO:0016021	integral to membrane
		F	GO:0004674	protein serine/threonine kinase activity
		F	GO:0001653	peptide receptor activity
isogroup00044	gi|357149687|ref|XP_003575198.1|PREDICTED: uncharacterized RNA-binding protein C23E6.01c-like [Brachypodium distachyon]	F	GO:0003676	nucleic acid binding
		F	GO:0000166	nucleotide binding
isogroup00045	gi|357134651|ref|XP_003568930.1|PREDICTED: cullin-1-like isoform 1 [Brachypodium distachyon]	P	GO:0009753	response to jasmonic acid stimulus
		P	GO:0006511	ubiquitin-dependent protein catabolic process
		P	GO:0042752	regulation of circadian rhythm
		C	GO:0000794	condensed nuclear chromosome
		P	GO:0010265	SCF complex assembly
		C	GO:0031461	cullin-RING ubiquitin ligase complex
		C	GO:0009941	chloroplast envelope
		F	GO:0031625	ubiquitin protein ligase binding
		P	GO:0009733	response to auxin stimulus
		C	GO:0005819	spindle
		C	GO:0009524	phragmoplast
		P	GO:0009793	embryo development ending in seed dormancy
isogroup00046	gi|357112318|ref|XP_003557956.1|PREDICTED: uroporphyrinogen decarboxylase 2, chloroplastic-like [Brachypodium distachyon]	F	GO:0004853	uroporphyrinogen decarboxylase activity
		C	GO:0009941	chloroplast envelope
		P	GO:0006782	protoporphyrinogen IX biosynthetic process
		P	GO:0015995	chlorophyll biosynthetic process
		C	GO:0009570	chloroplast stroma
isogroup00047	gi|357150238|ref|XP_003575390.1|PREDICTED: lysyl-tRNA synthetase-like [Brachypodium distachyon]	F	GO:0003676	nucleic acid binding
		C	GO:0005739	mitochondrion
		P	GO:0016226	iron-sulfur cluster assembly
		F	GO:0004824	lysine-tRNA ligase activity
		P	GO:0006364	rRNA processing
		P	GO:0010027	thylakoid membrane organization
		P	GO:0010228	vegetative to reproductive phase transition of meristem
		P	GO:0009658	chloroplast organization
		P	GO:0048481	ovule development
		F	GO:0005524	ATP binding
		P	GO:0006430	lysyl-tRNA aminoacylation
		C	GO:0009507	chloroplast
		P	GO:0009793	embryo development ending in seed dormancy
isogroup00048	gi|357119217|ref|XP_003561342.1|PREDICTED: BEL1-like homeodomain protein 7-like [Brachypodium distachyon]	F	GO:0003700	sequence-specific DNA binding transcription factor activity
		F	GO:0043565	sequence-specific DNA binding
		C	GO:0005634	nucleus
		P	GO:0006355	regulation of transcription, DNA-dependent
isogroup00049	gi|710308|gb|AAA63798.1|victorin binding protein [Avena sativa]	P	GO:0055114	oxidation-reduction process
	gi|357136151|ref|XP_003569669.1|PREDICTED: glycine dehydrogenase [decarboxylating] 1, mitochondrial-like [Brachypodium distachyon]	F	GO:0004375	glycine dehydrogenase (decarboxylating) activity
		F	GO:0016829	lyase activity
		C	GO:0005739	mitochondrion
		C	GO:0009941	chloroplast envelope
		P	GO:0006546	glycine catabolic process
		F	GO:0005524	ATP binding
		P	GO:0046686	response to cadmium ion
		F	GO:0030170	pyridoxal phosphate binding
		C	GO:0048046	apoplast
isogroup00050	gi|15240634|ref|NP_199832.1|quinolinate synthase [Arabidopsis thaliana]	P	GO:0019805	quinolinate biosynthetic process
		F	GO:0008047	enzyme activator activity
		P	GO:0051176	positive regulation of sulfur metabolic process
		P	GO:0009435	NAD biosynthetic process
		P	GO:0016226	iron-sulfur cluster assembly
		P	GO:0051347	positive regulation of transferase activity
		F	GO:0051539	4 iron, 4 sulfur cluster binding
		P	GO:0009060	aerobic respiration
		F	GO:0008987	quinolinate synthetase A activity
		F	GO:0042803	protein homodimerization activity
		C	GO:0009507	chloroplast
isogroup00051	gi|357113768|ref|XP_003558673.1|PREDICTED: cytosolic purine 5'-nucleotidase-like [Brachypodium distachyon]	F	GO:0008253	5'-nucleotidase activity
		F	GO:0046872	metal ion binding
		F	GO:0016651	oxidoreductase activity, acting on NAD(P)H
		F	GO:0009055	electron carrier activity
		F	GO:0051539	4 iron, 4 sulfur cluster binding
		C	GO:0016020	membrane
		C	GO:0005739	mitochondrion
		P	GO:0055114	oxidation-reduction process
isogroup00052	gi|357118764|ref|XP_003561119.1|PREDICTED: chlorophyll a-b binding protein 3C, chloroplastic-like isoform 1 [Brachypodium distachyon]	C	GO:0016020	membrane
		F	GO:0046872	metal ion binding
		P	GO:0009765	photosynthesis, light harvesting
		C	GO:0009507	chloroplast
isogroup00053	gi|357124895|ref|XP_003564132.1|PREDICTED: uncharacterized CDP-alcohol phosphatidyltransferase class-I family protein 3-like [Brachypodium distachyon]	P	GO:0008654	phospholipid biosynthetic process
		F	GO:0016780	phosphotransferase activity, for other substituted phosphate groups
		C	GO:0016020	membrane
		C	GO:0005739	mitochondrion
isogroup00054	gi|226498644|ref|NP_001150007.1|AT hook motif family protein [Zea mays]	F	GO:0003677	DNA binding
isogroup00055	gi|19070771|gb|AAL83988.1|putative heat shock protein [Oryza sativa]	P	GO:0052546	cell wall pectin metabolic process
		P	GO:0052541	plant-type cell wall cellulose metabolic process
isogroup00056	gi|57900228|dbj|BAD88333.1| peptidylprolyl cis-trans isomerase-like protein [Oryza sativa Japonica Group]	F	GO:0003676	nucleic acid binding
		F	GO:0016853	isomerase activity
		F	GO:0000166	nucleotide binding
isogroup00057	gi|22326882|ref|NP_197349.2| plant glycogenin-like starch initiation protein 6 [Arabidopsis thaliana]	C	GO:0005802	trans-Golgi network
		P	GO:0016051	carbohydrate biosynthetic process
		C	GO:0016020	membrane
		C	GO:0016023	cytoplasmic membrane-bounded vesicle
		C	GO:0005794	Golgi apparatus
		C	GO:0005768	endosome
		F	GO:0016758	transferase activity, transferring hexosyl groups
isogroup00058	gi|255563725|ref|XP_002522864.1| thioredoxin domain-containing protein, putative [Ricinus communis]	P	GO:0006457	protein folding
	gi|357122608|ref|XP_003563007.1|PREDICTED: protein disulfide isomerase-like 5-4-like [Brachypodium distachyon]	P	GO:0045454	cell redox homeostasis
		C	GO:0016021	integral to membrane
		F	GO:0003756	protein disulfide isomerase activity
isogroup00059	gi|357134911|ref|XP_003569058.1|PREDICTED: glutamate--cysteine ligase A, chloroplastic-like [Brachypodium distachyon]	P	GO:0009908	flower development
		P	GO:0006094	gluconeogenesis
		F	GO:0008270	zinc ion binding
		P	GO:0009816	defense response to bacterium, incompatible interaction
		P	GO:0009651	response to salt stress
		P	GO:0052544	defense response by callose deposition in cell wall
		P	GO:0009753	response to jasmonic acid stimulus
		P	GO:0050832	defense response to fungus
		P	GO:0009700	indole phytoalexin biosynthetic process
		F	GO:0003676	nucleic acid binding
		P	GO:0006096	glycolysis
		P	GO:0030244	cellulose biosynthetic process
		C	GO:0009570	chloroplast stroma
		P	GO:0019761	glucosinolate biosynthetic process
		P	GO:0002213	defense response to insect
		P	GO:0046686	response to cadmium ion
		P	GO:0019344	cysteine biosynthetic process
		P	GO:0009408	response to heat
		P	GO:0010193	response to ozone
		P	GO:0006750	glutathione biosynthetic process
		F	GO:0005524	ATP binding
		F	GO:0004357	glutamate-cysteine ligase activity
		C	GO:0005739	mitochondrion
isogroup00060	gi|357137501|ref|XP_003570339.1|PREDICTED: 26S protease regulatory subunit 6A homolog [Brachypodium distachyon]	P	GO:0007010	cytoskeleton organization
		P	GO:0051788	response to misfolded protein
		P	GO:0006094	gluconeogenesis
		P	GO:0006635	fatty acid beta-oxidation
		P	GO:0043161	proteasomal ubiquitin-dependent protein catabolic process
		P	GO:0009407	toxin catabolic process
		P	GO:0080129	proteasome core complex assembly
		C	GO:0005737	cytoplasm
		P	GO:0009555	pollen development
		C	GO:0008540	proteasome regulatory particle, base subcomplex
		P	GO:0009553	embryo sac development
		F	GO:0016887	ATPase activity
		F	GO:0008233	peptidase activity
		P	GO:0010255	glucose mediated signaling pathway
		P	GO:0006200	ATP catabolic process
		C	GO:0005886	plasma membrane
		F	GO:0005516	calmodulin binding
		C	GO:0005634	nucleus
		F	GO:0005524	ATP binding
isogroup00061	gi|226493926|ref|NP_001143075.1|uncharacterized protein LOC100275547 [Zea mays]	C	GO:0009536	plastid
isogroup00062	gi|293334655|ref|NP_001168054.1|putative DEAD-box ATP-dependent RNA helicase family protein [Zea mays]	P	GO:0016070	RNA metabolic process
		F	GO:0003676	nucleic acid binding
		F	GO:0008026	ATP-dependent helicase activity
		F	GO:0005524	ATP binding
		P	GO:0042254	ribosome biogenesis
isogroup00063	gi|108708096|gb|ABF95891.1|AAA-type ATPase family protein, putative, expressed [Oryza sativa Japonica Group]	F	GO:0017111	nucleoside-triphosphatase activity
	gi|326504074|dbj|BAK02823.1|predicted protein [Hordeum vulgare subsp. vulgare]	F	GO:0005524	ATP binding
isogroup00064	gi|357136575|ref|XP_003569879.1|PREDICTED: glycerophosphoryl diester phosphodiesterase-like [Brachypodium distachyon]	P	GO:0006071	glycerol metabolic process
		P	GO:0006629	lipid metabolic process
		C	GO:0005773	vacuole
		C	GO:0016023	cytoplasmic membrane-bounded vesicle
		C	GO:0005886	plasma membrane
		F	GO:0008889	glycerophosphodiester phosphodiesterase activity
isogroup00065	gi|357134500|ref|XP_003568855.1|PREDICTED: 6-phosphofructo-2-kinase/fructose-2,6-biphosphatase 1-like [Brachypodium distachyon]	F	GO:0003873	6-phosphofructo-2-kinase activity
		C	GO:0005829	cytosol
		F	GO:0004331	fructose-2,6-bisphosphate 2-phosphatase activity
		P	GO:0042732	D-xylose metabolic process
		F	GO:0005524	ATP binding
		P	GO:0006002	fructose 6-phosphate metabolic process
		P	GO:0043609	regulation of carbon utilization
		P	GO:0016310	phosphorylation
		P	GO:0006003	fructose 2,6-bisphosphate metabolic process
		P	GO:0006000	fructose metabolic process
		C	GO:0005886	plasma membrane
		F	GO:2001070	starch binding
isogroup00066	gi|255555797|ref|XP_002518934.1| phosphatidylcholine transfer protein, putative [Ricinus communis]	P	GO:0009611	response to wounding
	gi|357464181|ref|XP_003602372.1| StAR-related lipid transfer protein [Medicago truncatula]	C	GO:0005773	vacuole
isogroup00067	gi|62734629|gb|AAX96738.1|seed protein B32E [Oryza sativa Japonica Group]	C	GO:0005622	intracellular
		P	GO:0006886	intracellular protein transport
isogroup00068	gi|297809985|ref|XP_002872876.1|protein translocase subunit secA chloroplast precursor [Arabidopsis lyrata subsp. lyrata]	P	GO:0009646	response to absence of light
		P	GO:0017038	protein import
		P	GO:0010090	trichome morphogenesis
		P	GO:0010109	regulation of photosynthesis
		C	GO:0009941	chloroplast envelope
		P	GO:0010027	thylakoid membrane organization
		P	GO:0009658	chloroplast organization
		P	GO:0006605	protein targeting
		F	GO:0005524	ATP binding
		C	GO:0009535	chloroplast thylakoid membrane
		C	GO:0009570	chloroplast stroma
		C	GO:0005886	plasma membrane
isogroup00069	gi|357133721|ref|XP_003568472.1| PREDICTED: ARM REPEAT PROTEIN INTERACTING WITH ABF2-like [Brachypodium distachyon]	P	GO:0042127	regulation of cell proliferation
		C	GO:0005886	plasma membrane
		P	GO:0009737	response to abscisic acid stimulus
		P	GO:0010187	negative regulation of seed germination
		C	GO:0031261	DNA replication preinitiation complex
		P	GO:0009651	response to salt stress
isogroup00070	gi|356504466|ref|XP_003521017.1| PREDICTED: haloalkane dehalogenase-like [Glycine max]	F	GO:0016787	hydrolase activity
	gi|195611548|gb|ACG27604.1|hydrolase-like protein [Zea mays]	P	GO:0016556	mRNA modification
	gi|357126528|ref|XP_003564939.1| PREDICTED: epoxide hydrolase 3-like [Brachypodium distachyon]	C	GO:0005739	mitochondrion
isogroup00071	gi|357124460|ref|XP_003563918.1|PREDICTED: trigger factor-like [Brachypodium distachyon]	P	GO:0010103	stomatal complex morphogenesis
		C	GO:0009941	chloroplast envelope
		P	GO:0016117	carotenoid biosynthetic process
		P	GO:0006457	protein folding
		P	GO:0019252	starch biosynthetic process
		P	GO:0030003	cellular cation homeostasis
		P	GO:0019288	isopentenyl diphosphate biosynthetic process, methylerythritol 4-phosphate pathway
		P	GO:0009902	chloroplast relocation
		P	GO:0000023	maltose metabolic process
		P	GO:0015031	protein transport
		P	GO:0016556	mRNA modification
		F	GO:0004740	pyruvate dehydrogenase (acetyl-transferring) kinase activity
		P	GO:0046777	protein autophosphorylation
		F	GO:0000155	phosphorelay sensor kinase activity
		C	GO:0009570	chloroplast stroma
		P	GO:0034660	ncRNA metabolic process
		P	GO:0007165	signal transduction
		P	GO:0070838	divalent metal ion transport
		F	GO:0009927	histidine phosphotransfer kinase activity
		F	GO:0003755	peptidyl-prolyl cis-trans isomerase activity
		F	GO:0042803	protein homodimerization activity
		P	GO:0000413	protein peptidyl-prolyl isomerization
		F	GO:0005524	ATP binding
		P	GO:0010027	thylakoid membrane organization
isogroup00072	gi|357116156|ref|XP_003559849.1|PREDICTED: magnesium transporter MRS2-I-like [Brachypodium distachyon]	C	GO:0016021	integral to membrane
		F	GO:0015095	magnesium ion transmembrane transporter activity
		P	GO:0055085	transmembrane transport
		P	GO:0015693	magnesium ion transport
isogroup00073	gi|357144225|ref|XP_003573216.1|PREDICTED: aminopeptidase N-like isoform 1 [Brachypodium distachyon]	C	GO:0005829	cytosol
		F	GO:0008270	zinc ion binding
		F	GO:0015238	drug transmembrane transporter activity
		C	GO:0005739	mitochondrion
		P	GO:0006855	drug transmembrane transport
		P	GO:0019243	methylglyoxal catabolic process to D-lactate
		C	GO:0009941	chloroplast envelope
		F	GO:0004177	aminopeptidase activity
		P	GO:0006508	proteolysis
		F	GO:0008237	metallopeptidase activity
		C	GO:0016023	cytoplasmic membrane-bounded vesicle
		C	GO:0009570	chloroplast stroma
		C	GO:0005773	vacuole
		P	GO:0046686	response to cadmium ion
		F	GO:0015297	antiporter activity
		C	GO:0005886	plasma membrane
		C	GO:0048046	apoplast
isogroup00074	gi|357136151|ref|XP_003569669.1|PREDICTED: glycine dehydrogenase [decarboxylating] 1, mitochondrial-like [Brachypodium distachyon]	P	GO:0055114	oxidation-reduction process
		F	GO:0004375	glycine dehydrogenase (decarboxylating) activity
		F	GO:0016829	lyase activity
		C	GO:0005739	mitochondrion
		C	GO:0009941	chloroplast envelope
		P	GO:0006546	glycine catabolic process
		F	GO:0005524	ATP binding
		P	GO:0046686	response to cadmium ion
		F	GO:0030170	pyridoxal phosphate binding
		C	GO:0048046	apoplast
isogroup00075	gi|357135909|ref|XP_003569550.1|PREDICTED: probable LRR receptor-like serine/threonine-protein kinase At5g45840-like [Brachypodium distachyon]	C	GO:0016023	cytoplasmic membrane-bounded vesicle
		F	GO:0004672	protein kinase activity
		P	GO:0006468	protein phosphorylation
		F	GO:0005524	ATP binding
		C	GO:0016021	integral to membrane
isogroup00076	gi|357159432|ref|XP_003578445.1| PREDICTED: C2 and GRAM domain-containing protein At1g03370-like [Brachypodium distachyon]	P	GO:0031348	negative regulation of defense response
		P	GO:0009627	systemic acquired resistance
		P	GO:0009617	response to bacterium
		P	GO:0009697	salicylic acid biosynthetic process
isogroup00077	gi|357158923|ref|XP_003578283.1|PREDICTED: heat shock cognate 90 kDa protein-like [Brachypodium distachyon]	C	GO:0005774	vacuolar membrane
		C	GO:0009941	chloroplast envelope
		P	GO:0006457	protein folding
		P	GO:0009414	response to water deprivation
		P	GO:0009793	embryo development ending in seed dormancy
		P	GO:0010157	response to chlorate
		P	GO:0009651	response to salt stress
		C	GO:0009570	chloroplast stroma
		F	GO:0051082	unfolded protein binding
		P	GO:0009658	chloroplast organization
		P	GO:0009408	response to heat
		P	GO:0009704	de-etiolation
		C	GO:0005886	plasma membrane
		P	GO:0045037	protein import into chloroplast stroma
		F	GO:0005524	ATP binding
		P	GO:0048481	ovule development
		C	GO:0005739	mitochondrion
isogroup00078	gi|357113764|ref|XP_003558671.1|PREDICTED: cation/calcium exchanger 4-like [Brachypodium distachyon]	C	GO:0030659	cytoplasmic vesicle membrane
		C	GO:0005739	mitochondrion
		C	GO:0016021	integral to membrane
		F	GO:0015081	sodium ion transmembrane transporter activity
		F	GO:0015079	potassium ion transmembrane transporter activity
		F	GO:0005384	manganese ion transmembrane transporter activity
		F	GO:0015491	cation:cation antiporter activity
		P	GO:0035725	sodium ion transmembrane transport
		C	GO:0005774	vacuolar membrane
		P	GO:0071805	potassium ion transmembrane transport
		P	GO:0030003	cellular cation homeostasis
		C	GO:0012505	endomembrane system
		P	GO:0043157	response to cation stress
		P	GO:0071421	manganese ion transmembrane transport
isogroup00079	gi|357124233|ref|XP_003563808.1|PREDICTED: T-complex protein 1 subunit gamma-like [Brachypodium distachyon]	C	GO:0005829	cytosol
		F	GO:0008270	zinc ion binding
		P	GO:0006457	protein folding
		P	GO:0006364	rRNA processing
		C	GO:0016023	cytoplasmic membrane-bounded vesicle
		F	GO:0005524	ATP binding
		F	GO:0051082	unfolded protein binding
isogroup00080	gi|357123831|ref|XP_003563611.1|PREDICTED: heat shock cognate 70 kDa protein 1-like isoform 1 [Brachypodium distachyon]	F	GO:0005524	ATP binding
		P	GO:0006950	response to stress
isogroup00081	gi|332806312|gb|AEF00937.1|serine/threonine-protein kinase, partial [Oryza sativa Japonica Group]	P	GO:0009739	response to gibberellin stimulus
		P	GO:0010119	regulation of stomatal movement
		P	GO:0006636	unsaturated fatty acid biosynthetic process
		P	GO:0009414	response to water deprivation
		P	GO:0040007	growth
		P	GO:0009651	response to salt stress
		P	GO:0042742	defense response to bacterium
		C	GO:0005829	cytosol
		P	GO:0019432	triglyceride biosynthetic process
		P	GO:0006468	protein phosphorylation
		F	GO:0004674	protein serine/threonine kinase activity
		P	GO:0005985	sucrose metabolic process
		P	GO:0010029	regulation of seed germination
		P	GO:0048366	leaf development
		P	GO:0009789	positive regulation of abscisic acid mediated signaling pathway
		C	GO:0005634	nucleus
		F	GO:0005524	ATP binding
isogroup00082	gi|357113284|ref|XP_003558434.1|PREDICTED: squalene monooxygenase-like [Brachypodium distachyon]	F	GO:0050660	flavin adenine dinucleotide binding
		C	GO:0016023	cytoplasmic membrane-bounded vesicle
		F	GO:0004506	squalene monooxygenase activity
		C	GO:0016021	integral to membrane
		C	GO:0009536	plastid
		P	GO:0055114	oxidation-reduction process
isogroup00083	gi|195612408|gb|ACG28034.1|citrate transporter family protein [Zea mays]	C	GO:0016023	cytoplasmic membrane-bounded vesicle
		C	GO:0016021	integral to membrane
		P	GO:0055085	transmembrane transport
isogroup00084	gi|357148006|ref|XP_003574585.1| PREDICTED: uncharacterized protein LOC100822258 [Brachypodium distachyon]	C	GO:0005829	cytosol
isogroup00085	gi|357134805|ref|XP_003569006.1|PREDICTED: glucose-6-phosphate isomerase, cytosolic-like [Brachypodium distachyon]	P	GO:0006094	gluconeogenesis
		F	GO:0004347	glucose-6-phosphate isomerase activity
		P	GO:0046686	response to cadmium ion
		P	GO:0009817	defense response to fungus, incompatible interaction
		P	GO:0006096	glycolysis
		C	GO:0005829	cytosol
isogroup00087	gi|49388168|dbj|BAD25294.1|putative wall-associated kinase [Oryza sativa Japonica Group]	F	GO:0030247	polysaccharide binding
		C	GO:0016023	cytoplasmic membrane-bounded vesicle
		F	GO:0005509	calcium ion binding
		P	GO:0006468	protein phosphorylation
		F	GO:0005524	ATP binding
		F	GO:0004674	protein serine/threonine kinase activity
		C	GO:0005739	mitochondrion
isogroup00089	gi|255568313|ref|XP_002525131.1|bromodomain-containing protein, putative [Ricinus communis]; gi|357141014|ref|XP_003572045.1| PREDICTED: transcription factor GTE4-like [Brachypodium distachyon]	F	GO:0016740	transferase activity
isogroup00090	gi|18420047|ref|NP_568381.1| hydrolase, alpha/beta fold family protein [Arabidopsis thaliana]	P	GO:0008152	metabolic process
	gi|357122273|ref|XP_003562840.1| PREDICTED: dihydrolipoyllysine-residue acetyltransferase component of acetoin cleaving system-like [Brachypodium distachyon]	F	GO:0016787	hydrolase activity
	gi|357488653|ref|XP_003614614.1| Haloalkane dehalogenase [Medicago truncatula]	C	GO:0009536	plastid
isogroup00091	gi|357111188|ref|XP_003557396.1|PREDICTED: probable cellulose synthase A catalytic subunit 8 [UDP-forming]-like [Brachypodium distachyon]	P	GO:0009833	primary cell wall biogenesis
		F	GO:0008270	zinc ion binding
		C	GO:0016021	integral to membrane
		P	GO:0030244	cellulose biosynthetic process
		F	GO:0016760	cellulose synthase (UDP-forming) activity
		C	GO:0005794	Golgi apparatus
		C	GO:0005886	plasma membrane
isogroup00092	gi|7960247|gb|AAF71265.1|AF246715_1 actin-like protein [Phalaenopsis hybrid cultivar]	P	GO:0006098	pentose-phosphate shunt
		P	GO:0019288	isopentenyl diphosphate biosynthetic process, methylerythritol 4-phosphate pathway
		P	GO:0016117	carotenoid biosynthetic process
		P	GO:0000023	maltose metabolic process
		P	GO:0019252	starch biosynthetic process
		C	GO:0009534	chloroplast thylakoid
		P	GO:0043085	positive regulation of catalytic activity
		C	GO:0005634	nucleus
isogroup00093	gi|357145515|ref|XP_003573669.1|PREDICTED: threonyl-tRNA synthetase, mitochondrial-like [Brachypodium distachyon]	C	GO:0005618	cell wall
		C	GO:0005739	mitochondrion
		P	GO:0006435	threonyl-tRNA aminoacylation
		F	GO:0004829	threonine-tRNA ligase activity
		F	GO:0005524	ATP binding
		C	GO:0009507	chloroplast
		C	GO:0005886	plasma membrane
isogroup00094	gi|357112155|ref|XP_003557875.1|PREDICTED: cytochrome P450 734A6-like [Brachypodium distachyon]	C	GO:0016023	cytoplasmic membrane-bounded vesicle
		F	GO:0009055	electron carrier activity
		F	GO:0004497	monooxygenase activity
		F	GO:0005506	iron ion binding
		F	GO:0020037	heme binding
		F	GO:0016705	oxidoreductase activity, acting on paired donors, with incorporation or reduction of molecular oxygen
		C	GO:0005739	mitochondrion
		P	GO:0022900	electron transport chain
isogroup00095	gi|357137711|ref|XP_003570443.1|PREDICTED: NAC domain-containing protein 78-like [Brachypodium distachyon]	C	GO:0005739	mitochondrion
isogroup00096	gi|357135296|ref|XP_003569246.1|PREDICTED: protein ROOT HAIR DEFECTIVE 3-like [Brachypodium distachyon]	F	GO:0005525	GTP binding
		C	GO:0016021	integral to membrane
		C	GO:0005789	endoplasmic reticulum membrane
		P	GO:0006184	GTP catabolic process
		P	GO:0030036	actin cytoskeleton organization
		P	GO:0006888	ER to Golgi vesicle-mediated transport
		P	GO:0009832	plant-type cell wall biogenesis
		P	GO:0009932	cell tip growth
		F	GO:0003924	GTPase activity
		P	GO:0010053	root epidermal cell differentiation
		C	GO:0005886	plasma membrane
isogroup00097	gi|359488197|ref|XP_002271823.2|PREDICTED: protease Do-like 7-like [Vitis vinifera]	C	GO:0005829	cytosol
		P	GO:0006508	proteolysis
		P	GO:0006486	protein glycosylation
		P	GO:0010205	photoinhibition
		F	GO:0004252	serine-type endopeptidase activity
		C	GO:0009507	chloroplast
isogroup00098	gi|108864433|gb|ABG22497.1|Auxin response factor 2, putative, expressed [Oryza sativa Japonica Group]	P	GO:0010047	fruit dehiscence
		P	GO:0006355	regulation of transcription, DNA-dependent
		P	GO:0009911	positive regulation of flower development
		P	GO:0008285	negative regulation of cell proliferation
		F	GO:0003677	DNA binding
		P	GO:0048481	ovule development
		P	GO:0010227	floral organ abscission
		F	GO:0046983	protein dimerization activity
		P	GO:0010150	leaf senescence
		P	GO:0009734	auxin mediated signaling pathway
		C	GO:0005634	nucleus
isogroup00099	gi|495250895|ref|WP_007975651.1|periplasmic serine protease DegS [Xanthomonas fuscans]	F	GO:0003824	catalytic activity
isogroup00101	gi|357161938|ref|XP_003579254.1|PREDICTED: probable LRR receptor-like serine/threonine-protein kinase At3g47570-like [Brachypodium distachyon]	C	GO:0016023	cytoplasmic membrane-bounded vesicle
		C	GO:0005886	plasma membrane
		F	GO:0004713	protein tyrosine kinase activity
		P	GO:0006468	protein phosphorylation
		F	GO:0005524	ATP binding
		C	GO:0016021	integral to membrane
		F	GO:0004674	protein serine/threonine kinase activity
isogroup00102	gi|357136729|ref|XP_003569956.1|PREDICTED: 3-mercaptopyruvate sulfurtransferase-like [Brachypodium distachyon]	F	GO:0004792	thiosulfate sulfurtransferase activity
	gi|14571545|gb|AAK64575.1|thiosulfate transferase [Triticum aestivum]	C	GO:0009536	plastid
isogroup00103	gi|357124007|ref|XP_003563698.1| PREDICTED: pre-mRNA-processing factor 40 homolog A-like [Brachypodium distachyon]	C	GO:0009536	plastid
isogroup00104	gi|357144214|ref|XP_003573213.1|PREDICTED: malate dehydrogenase [NADP], chloroplastic-like [Brachypodium distachyon]	F	GO:0030060	L-malate dehydrogenase activity
		C	GO:0005739	mitochondrion
		P	GO:0006364	rRNA processing
		C	GO:0009941	chloroplast envelope
		P	GO:0006108	malate metabolic process
		F	GO:0046554	malate dehydrogenase (NADP) activity
		P	GO:0006099	tricarboxylic acid cycle
		C	GO:0009579	thylakoid
		P	GO:0000023	maltose metabolic process
		P	GO:0019252	starch biosynthetic process
		P	GO:0009657	plastid organization
		F	GO:0000166	nucleotide binding
		C	GO:0009570	chloroplast stroma
		P	GO:0010207	photosystem II assembly
		P	GO:0019761	glucosinolate biosynthetic process
		P	GO:0043085	positive regulation of catalytic activity
		C	GO:0048046	apoplast
isogroup00105	gi|110288710|gb|AAP52447.2|pentatricopeptide, putative, expressed [Oryza sativa Japonica Group]	P	GO:0016556	mRNA modification
		P	GO:0009902	chloroplast relocation
		P	GO:0010103	stomatal complex morphogenesis
		P	GO:0019288	isopentenyl diphosphate biosynthetic process, methylerythritol 4-phosphate pathway
		C	GO:0009536	plastid
		P	GO:0010027	thylakoid membrane organization
		P	GO:0048255	mRNA stabilization
		F	GO:0016740	transferase activity
		P	GO:0034660	ncRNA metabolic process
		P	GO:0042793	transcription from plastid promoter
isogroup00106	gi|357123383|ref|XP_003563390.1|PREDICTED: ATP-dependent zinc metalloprotease FTSH 2, chloroplastic-like [Brachypodium distachyon]	C	GO:0031977	thylakoid lumen
		F	GO:0008270	zinc ion binding
		C	GO:0016021	integral to membrane
		C	GO:0009941	chloroplast envelope
		P	GO:0051301	cell division
		P	GO:0010027	thylakoid membrane organization
		F	GO:0004222	metalloendopeptidase activity
		P	GO:0006508	proteolysis
		F	GO:0005524	ATP binding
		F	GO:0008568	microtubule-severing ATPase activity
		C	GO:0009535	chloroplast thylakoid membrane
		P	GO:0010205	photoinhibition
		P	GO:0030163	protein catabolic process
isogroup00108	gi|50952841|gb|AAT90346.1|RuBisCo subunit binding-protein beta subunit [Zea mays]	P	GO:0042026	protein refolding
	gi|357110700|ref|XP_003557154.1|PREDICTED: chaperonin 60 subunit beta 1, chloroplastic-like [Brachypodium distachyon]	C	GO:0005739	mitochondrion
		P	GO:0008219	cell death
		C	GO:0005730	nucleolus
		P	GO:0051085	chaperone mediated protein folding requiring cofactor
		P	GO:0009409	response to cold
		C	GO:0009941	chloroplast envelope
		P	GO:0009627	systemic acquired resistance
		F	GO:0005524	ATP binding
		C	GO:0009570	chloroplast stroma
		C	GO:0022626	cytosolic ribosome
		C	GO:0005886	plasma membrane
		C	GO:0010319	stromule
		C	GO:0048046	apoplast
isogroup00109	gi|38093739|gb|AAR10855.1|putative amino acid permease [Oryza sativa Japonica Group]	P	GO:0046520	sphingoid biosynthetic process
		C	GO:0016021	integral to membrane
		C	GO:0009536	plastid
		F	GO:0015203	polyamine transmembrane transporter activity
		P	GO:0003333	amino acid transmembrane transport
		F	GO:0015326	cationic amino acid transmembrane transporter activity
		C	GO:0016023	cytoplasmic membrane-bounded vesicle
		P	GO:1902047	polyamine transmembrane transport
		C	GO:0005886	plasma membrane
		P	GO:0016126	sterol biosynthetic process
isogroup00110	gi|357121941|ref|XP_003562675.1|PREDICTED: ADP-ribosylation factor-related protein 1-like [Brachypodium distachyon]	P	GO:0006944	membrane fusion
		F	GO:0008318	protein prenyltransferase activity
		P	GO:0006891	intra-Golgi vesicle-mediated transport
		F	GO:0005525	GTP binding
		C	GO:0005622	intracellular
		P	GO:0006886	intracellular protein transport
		P	GO:0007264	small GTPase mediated signal transduction
		F	GO:0005215	transporter activity
isogroup00111	gi|52076696|dbj|BAD45609.1|RNA polymerase I specific transcription initiation factor RRN3-like [Oryza sativa Japonica Group]	P	GO:0006413	translational initiation
		F	GO:0003743	translation initiation factor activity
isogroup00112	gi|357482269|ref|XP_003611420.1| Vacuolar protein sorting-associated protein 13A [Medicago truncatula]	P	GO:0010090	trichome morphogenesis
		P	GO:0071555	cell wall organization
		C	GO:0009506	plasmodesma
		F	GO:0005543	phospholipid binding
		P	GO:0007155	cell adhesion
		P	GO:0048765	root hair cell differentiation
		P	GO:0045010	actin nucleation
		C	GO:0005773	vacuole
		C	GO:0005794	Golgi apparatus
isogroup00113	gi|357137247|ref|XP_003570212.1|PREDICTED: TBC1 domain family member 15-like [Brachypodium distachyon]	F	GO:0005097	Rab GTPase activator activity
		C	GO:0005829	cytosol
		P	GO:0032851	positive regulation of Rab GTPase activity
isogroup00114	gi|357134512|ref|XP_003568861.1|PREDICTED: dihydrolipoyl dehydrogenase 1, mitochondrial-like [Brachypodium distachyon]	F	GO:0005507	copper ion binding
		P	GO:0022900	electron transport chain
		F	GO:0008270	zinc ion binding
		C	GO:0005747	mitochondrial respiratory chain complex I
		F	GO:0050897	cobalt ion binding
		P	GO:0009416	response to light stimulus
		P	GO:0045454	cell redox homeostasis
		F	GO:0005524	ATP binding
		F	GO:0050660	flavin adenine dinucleotide binding
		F	GO:0004148	dihydrolipoyl dehydrogenase activity
		C	GO:0009507	chloroplast
		P	GO:0046686	response to cadmium ion
		F	GO:0015036	disulfide oxidoreductase activity
		C	GO:0048046	apoplast
isogroup00115	gi|357113744|ref|XP_003558661.1|PREDICTED: polyphosphoinositide phosphatase-like [Brachypodium distachyon]	F	GO:0042578	phosphoric ester hydrolase activity
isogroup00116	gi|53792862|dbj|BAD53980.1|proteasome activator subunit 4-like [Oryza sativa Japonica Group]	C	GO:0000502	proteasome complex
isogroup00117	gi|50725825|dbj|BAD33355.1|putative ABC transporter [Oryza sativa Japonica Group]	F	GO:0016772	transferase activity, transferring phosphorus-containing groups
		C	GO:0009941	chloroplast envelope
		P	GO:0006810	transport
		F	GO:0005215	transporter activity
isogroup00118	gi|195610540|gb|ACG27100.1| electron transporter/ heat shock protein binding protein [Zea mays]	P	GO:0006950	response to stress
		F	GO:0005506	iron ion binding
		F	GO:0009055	electron carrier activity
		F	GO:0051536	iron-sulfur cluster binding
		C	GO:0009507	chloroplast
isogroup00119	gi|357137778|ref|XP_003570476.1| PREDICTED: enhancer of mRNA-decapping protein 4-like [Brachypodium distachyon]	C	GO:0005829	cytosol
	gi|53792528|dbj|BAD53492.1| WD-40 repeat protein-like [Oryza sativa Japonica Group]	P	GO:0031087	deadenylation-independent decapping of nuclear-transcribed mRNA
		C	GO:0000932	cytoplasmic mRNA processing body
		C	GO:0009536	plastid
		P	GO:0009965	leaf morphogenesis
		F	GO:0042803	protein homodimerization activity
		C	GO:0005634	nucleus
isogroup00120	gi|357122169|ref|XP_003562788.1| PREDICTED: interferon-related developmental regulator 2-like [Brachypodium distachyon]		GO:0009651	response to salt stress
		C	GO:0005737	cytoplasm
		C	GO:0005634	nucleus
		C	GO:0009941	chloroplast envelope
isogroup00121	gi|159885648|dbj|BAF93201.1|putative chloroplast inner envelope protein [Hordeum vulgare]	P	GO:0009658	chloroplast organization
		C	GO:0019031	viral envelope
		P	GO:0045037	protein import into chloroplast stroma
		C	GO:0016020	membrane
isogroup00122	gi|108864433|gb|ABG22497.1|Auxin response factor 2, putative, expressed [Oryza sativa Japonica Group]	P	GO:0010047	fruit dehiscence
		P	GO:0006355	regulation of transcription, DNA-dependent
		P	GO:0009911	positive regulation of flower development
		P	GO:0008285	negative regulation of cell proliferation
		F	GO:0003677	DNA binding
		P	GO:0048481	ovule development
		P	GO:0010227	floral organ abscission
		F	GO:0046983	protein dimerization activity
		P	GO:0010150	leaf senescence
		P	GO:0009734	auxin mediated signaling pathway
		C	GO:0005634	nucleus
isogroup00123	gi|357116926|ref|XP_003560227.1|PREDICTED: protein GRIP-like [Brachypodium distachyon]	P	GO:0000278	mitotic cell cycle
		P	GO:0006396	RNA processing
		P	GO:0000042	protein targeting to Golgi
		P	GO:0030244	cellulose biosynthetic process
		C	GO:0005802	trans-Golgi network
		P	GO:0009630	gravitropism
isogroup00124	gi|357118199|ref|XP_003560845.1|PREDICTED: NADH dehydrogenase [ubiquinone] iron-sulfur protein 1, mitochondrial-like [Brachypodium distachyon]	P	GO:0006979	response to oxidative stress
		P	GO:0006511	ubiquitin-dependent protein catabolic process
		F	GO:0051537	2 iron, 2 sulfur cluster binding
		F	GO:0008137	NADH dehydrogenase (ubiquinone) activity
		C	GO:0005747	mitochondrial respiratory chain complex I
		F	GO:0046872	metal ion binding
		P	GO:0051788	response to misfolded protein
		P	GO:0080129	proteasome core complex assembly
		F	GO:0009055	electron carrier activity
		P	GO:0042773	ATP synthesis coupled electron transport
		F	GO:0051539	4 iron, 4 sulfur cluster binding
		P	GO:0009630	gravitropism
		P	GO:0009853	photorespiration
		C	GO:0009507	chloroplast
		P	GO:0009793	embryo development ending in seed dormancy
isogroup00125	gi|357148091|ref|XP_003574624.1|PREDICTED: glycoprotein 3-alpha-L-fucosyltransferase A-like [Brachypodium distachyon]	C	GO:0032580	Golgi cisterna membrane
		P	GO:0036065	fucosylation
		F	GO:0018392	glycoprotein 3-alpha-L-fucosyltransferase activity
		C	GO:0016021	integral to membrane
		C	GO:0005739	mitochondrion
		P	GO:0006487	protein N-linked glycosylation
isogroup00126	gi|226495861|ref|NP_001150427.1|S-adenosylmethionine-dependent methyltransferase [Zea mays]	C	GO:0010287	plastoglobule
		P	GO:0032259	methylation
		C	GO:0005739	mitochondrion
		F	GO:0008168	methyltransferase activity
isogroup00127	gi|357135759|ref|XP_003569476.1|PREDICTED: isocitrate dehydrogenase [NADP], chloroplastic-like [Brachypodium distachyon]	F	GO:0051287	NAD binding
		F	GO:0005507	copper ion binding
		C	GO:0005777	peroxisome
		P	GO:0006739	NADP metabolic process
		P	GO:0009651	response to salt stress
		P	GO:0042742	defense response to bacterium
		P	GO:0006099	tricarboxylic acid cycle
		F	GO:0004450	isocitrate dehydrogenase (NADP) activity
		F	GO:0000287	magnesium ion binding
		P	GO:0006102	isocitrate metabolic process
		P	GO:0010043	response to zinc ion
		P	GO:0046686	response to cadmium ion
		C	GO:0005886	plasma membrane
		C	GO:0048046	apoplast
isogroup00128	gi|357157115|ref|XP_003577690.1|PREDICTED: 3-mercaptopyruvate sulfurtransferase-like isoform 2 [Brachypodium distachyon]	C	GO:0005829	cytosol
		F	GO:0004792	thiosulfate sulfurtransferase activity
		C	GO:0005739	mitochondrion
		F	GO:0016784	3-mercaptopyruvate sulfurtransferase activity
		C	GO:0009507	chloroplast
isogroup00129	gi|357123530|ref|XP_003563463.1| PREDICTED: pentatricopeptide repeat-containing protein At1g74850, chloroplastic-like [Brachypodium distachyon]	P	GO:0010103	stomatal complex morphogenesis
	gi|27545040|gb|AAO18446.1|putative chloroplast RNA processing protein [Oryza sativa Japonica Group]	P	GO:0006399	tRNA metabolic process
		P	GO:0035304	regulation of protein dephosphorylation
		P	GO:0045036	protein targeting to chloroplast
		P	GO:0010207	photosystem II assembly
		P	GO:0009902	chloroplast relocation
		C	GO:0009507	chloroplast
		C	GO:0009508	plastid chromosome
		P	GO:0009965	leaf morphogenesis
		P	GO:0030154	cell differentiation
		P	GO:0045893	positive regulation of transcription, DNA-dependent
		P	GO:0042793	transcription from plastid promoter
		P	GO:0006364	rRNA processing
		P	GO:0010027	thylakoid membrane organization
isogroup00130	gi|33520268|gb|AAQ21081.1|Rad21/Rec8-like protein [Oryza sativa]	P	GO:0044238	primary metabolic process
	gi|32309542|gb|AAP79440.1|cohesin-like protein [Oryza sativa Indica Group]	P	GO:0016458	gene silencing
		P	GO:0022402	cell cycle process
		P	GO:0051276	chromosome organization
		P	GO:0044260	cellular macromolecule metabolic process
		P	GO:0040029	regulation of gene expression, epigenetic
		C	GO:0044424	intracellular part
isogroup00131	gi|357131051|ref|XP_003567157.1|PREDICTED: O-acyltransferase WSD1-like [Brachypodium distachyon]	C	GO:0009536	plastid
isogroup00132	gi|357129917|ref|XP_003566606.1|PREDICTED: uncharacterized aarF domain-containing protein kinase At5g05200, chloroplastic-like [Brachypodium distachyon]	C	GO:0005739	mitochondrion
	gi|23617237|dbj|BAC20904.1|ABC1 family protein kinase-like protein [Oryza sativa Japonica Group]	P	GO:0015996	chlorophyll catabolic process
		P	GO:0000023	maltose metabolic process
		P	GO:0019252	starch biosynthetic process
		P	GO:0016310	phosphorylation
		F	GO:0016301	kinase activity
		C	GO:0010287	plastoglobule
		P	GO:0043085	positive regulation of catalytic activity
isogroup00134	gi|41469446|gb|AAS07247.1|putative receptor-like kinase (with alternative splicing) [Oryza sativa Japonica Group]	P	GO:0006468	protein phosphorylation
	gi|357142371|ref|XP_003572549.1|PREDICTED: probable LRR receptor-like serine/threonine-protein kinase At5g10290-like [Brachypodium distachyon]	F	GO:0005524	ATP binding
		C	GO:0016021	integral to membrane
		F	GO:0004674	protein serine/threonine kinase activity
		C	GO:0005739	mitochondrion
isogroup00135	gi|357156278|ref|XP_003577401.1|PREDICTED: CDK5RAP1-like protein-like [Brachypodium distachyon]	P	GO:0010155	regulation of proton transport
		P	GO:0006655	phosphatidylglycerol biosynthetic process
		P	GO:0007131	reciprocal meiotic recombination
		P	GO:0009793	embryo development ending in seed dormancy
		P	GO:0006400	tRNA modification
		F	GO:0051539	4 iron, 4 sulfur cluster binding
		P	GO:0009691	cytokinin biosynthetic process
		F	GO:0016740	transferase activity
		P	GO:0016226	iron-sulfur cluster assembly
		P	GO:0046777	protein autophosphorylation
		F	GO:0046872	metal ion binding
		P	GO:0009073	aromatic amino acid family biosynthetic process
		C	GO:0005739	mitochondrion
isogroup00136	gi|15239660|ref|NP_197417.1| protein trichome birefringence-like 11 [Arabidopsis thaliana]	C	GO:0016023	cytoplasmic membrane-bounded vesicle
		C	GO:0005739	mitochondrion
isogroup00137	gi|357163766|ref|XP_003579839.1|PREDICTED: putative 12-oxophytodienoate reductase 11-like [Brachypodium distachyon]	P	GO:0031408	oxylipin biosynthetic process
		P	GO:0009611	response to wounding
		F	GO:0016491	oxidoreductase activity
		P	GO:0046686	response to cadmium ion
		F	GO:0010181	FMN binding
		P	GO:0009751	response to salicylic acid stimulus
		C	GO:0005739	mitochondrion
		P	GO:0055114	oxidation-reduction process
isogroup00138	gi|56201952|dbj|BAD73402.1|ankyrin-like protein [Oryza sativa Japonica Group]	P	GO:0009651	response to salt stress
		C	GO:0009536	plastid
		C	GO:0005886	plasma membrane
isogroup00139	gi|357139257|ref|XP_003571200.1|PREDICTED: citrate synthase 4, mitochondrial-like [Brachypodium distachyon]	P	GO:0044262	cellular carbohydrate metabolic process
		P	GO:0046686	response to cadmium ion
		C	GO:0005618	cell wall
		F	GO:0005524	ATP binding
		F	GO:0004108	citrate (Si)-synthase activity
		P	GO:0006099	tricarboxylic acid cycle
		C	GO:0009507	chloroplast
		F	GO:0008270	zinc ion binding
		C	GO:0005739	mitochondrion
isogroup00140	gi|2754823|gb|AAC05083.1|NPH1-1 [Avena sativa]	P	GO:0010155	regulation of proton transport
	gi|357161363|ref|XP_003579067.1|PREDICTED: phototropin-1A-like [Brachypodium distachyon]	F	GO:0009882	blue light photoreceptor activity
	gi|108862061|gb|ABG21841.1|Nonphototropic hypocotyl protein 1, putative, expressed [Oryza sativa Japonica Group]	P	GO:0010218	response to far red light
		C	GO:0009536	plastid
		P	GO:0009744	response to sucrose stimulus
		P	GO:0010119	regulation of stomatal movement
		C	GO:0005773	vacuole
		P	GO:0010114	response to red light
		P	GO:0023014	signal transduction by phosphorylation
		P	GO:0006355	regulation of transcription, DNA-dependent
		P	GO:0009638	phototropism
		P	GO:0018298	protein-chromophore linkage
		P	GO:0010362	negative regulation of anion channel activity by blue light
		P	GO:0046777	protein autophosphorylation
		F	GO:0000155	phosphorelay sensor kinase activity
		C	GO:0009986	cell surface
		F	GO:0004674	protein serine/threonine kinase activity
		F	GO:0042802	identical protein binding
		P	GO:0009644	response to high light intensity
		P	GO:0009903	chloroplast avoidance movement
		P	GO:0000160	phosphorelay signal transduction system
		F	GO:0005524	ATP binding
		C	GO:0009898	internal side of plasma membrane
		P	GO:0009785	blue light signaling pathway
		F	GO:0010181	FMN binding
		P	GO:0009904	chloroplast accumulation movement
isogroup00141	gi|357145982|ref|XP_003573836.1|PREDICTED: transcription initiation factor IIF subunit alpha-like [Brachypodium distachyon]	F	GO:0003743	translation initiation factor activity
		P	GO:0006413	translational initiation
		C	GO:0009522	photosystem I
		P	GO:0006367	transcription initiation from RNA polymerase II promoter
		C	GO:0016021	integral to membrane
		F	GO:0003677	DNA binding
		P	GO:0015979	photosynthesis
		C	GO:0009507	chloroplast
		P	GO:0045893	positive regulation of transcription, DNA-dependent
		F	GO:0003824	catalytic activity
		C	GO:0005634	nucleus
isogroup00142	gi|255562037|ref|XP_002522027.1|pentatricopeptide repeat-containing protein, putative [Ricinus communis]	P	GO:0016556	mRNA modification
		C	GO:0009508	plastid chromosome
		C	GO:0005739	mitochondrion
		F	GO:0003677	DNA binding
		P	GO:0042793	transcription from plastid promoter
		C	GO:0009507	chloroplast
		P	GO:0045893	positive regulation of transcription, DNA-dependent
		P	GO:0045036	protein targeting to chloroplast
		C	GO:0016020	membrane
		C	GO:0005634	nucleus
isogroup00143	gi|41052600|dbj|BAD07992.1|putative pentatricopeptide (PPR) repeat-containing protein [Oryza sativa Japonica Group]	C	GO:0005739	mitochondrion
isogroup00144	gi|357134711|ref|XP_003568959.1|PREDICTED: serine/threonine-protein phosphatase BSL1 homolog [Brachypodium distachyon]	C	GO:0005829	cytosol
		F	GO:0030145	manganese ion binding
		P	GO:0032880	regulation of protein localization
		F	GO:0004722	protein serine/threonine phosphatase activity
		F	GO:0005515	protein binding
		P	GO:0009742	brassinosteroid mediated signaling pathway
		F	GO:0005506	iron ion binding
		C	GO:0005634	nucleus
		C	GO:0005886	plasma membrane
isogroup00146	gi|195658079|gb|ACG48507.1| SNARE domain containing protein [Zea mays]; gi|357145449|ref|XP_003573646.1| PREDICTED: syntaxin-52-like isoform 1 [Brachypodium distachyon]	C	GO:0005773	vacuole
isogroup00147	gi|46575976|gb|AAT01337.1|putative nascent polypeptide associated complex alpha chain [Oryza sativa Japonica Group]	P	GO:0009651	response to salt stress
		C	GO:0022626	cytosolic ribosome
isogroup00148	gi|357473095|ref|XP_003606832.1|Membrane-associated 30 kDa protein [Medicago truncatula]	C	GO:0009508	plastid chromosome
		P	GO:0019048	modulation by virus of host morphology or physiology
		P	GO:0010027	thylakoid membrane organization
		C	GO:0009706	chloroplast inner membrane
		C	GO:0009535	chloroplast thylakoid membrane
		C	GO:0009570	chloroplast stroma
		P	GO:0016050	vesicle organization
isogroup00149	gi|33146798|dbj|BAC79746.1|putative aldehyde oxidase [Oryza sativa Japonica Group]	F	GO:0018479	benzaldehyde dehydrogenase (NAD) activity
		P	GO:0055114	oxidation-reduction process
		P	GO:0009851	auxin biosynthetic process
		F	GO:0051537	2 iron, 2 sulfur cluster binding
		C	GO:0009536	plastid
		P	GO:0019760	glucosinolate metabolic process
		F	GO:0050302	indole-3-acetaldehyde oxidase activity
		F	GO:0009055	electron carrier activity
		F	GO:0016614	oxidoreductase activity, acting on CH-OH group of donors
		F	GO:0043546	molybdopterin cofactor binding
		F	GO:0010293	abscisic aldehyde oxidase activity
		P	GO:0009688	abscisic acid biosynthetic process
		F	GO:0071949	FAD binding
		F	GO:0005506	iron ion binding
isogroup00151	gi|357156214|ref|XP_003577379.1|PREDICTED: eukaryotic translation initiation factor 3 subunit I-like [Brachypodium distachyon]	F	GO:0003743	translation initiation factor activity
		P	GO:0001731	formation of translation preinitiation complex
		C	GO:0016282	eukaryotic 43S preinitiation complex
		P	GO:0009651	response to salt stress
		C	GO:0080008	Cul4-RING ubiquitin ligase complex
		C	GO:0005852	eukaryotic translation initiation factor 3 complex
		C	GO:0033290	eukaryotic 48S preinitiation complex
		P	GO:0006446	regulation of translational initiation
		P	GO:0046686	response to cadmium ion
isogroup00152	gi|357165479|ref|XP_003580397.1|PREDICTED: calcium-dependent protein kinase 4-like [Brachypodium distachyon]	F	GO:0004713	protein tyrosine kinase activity
		F	GO:0005509	calcium ion binding
		P	GO:0006468	protein phosphorylation
		F	GO:0005524	ATP binding
		F	GO:0004674	protein serine/threonine kinase activity
isogroup00153	gi|18408486|ref|NP_564872.1| putative senescence-associated protein [Arabidopsis thaliana]	P	GO:0010150	leaf senescence
		P	GO:0010264	myo-inositol hexakisphosphate biosynthetic process
		P	GO:0034599	cellular response to oxidative stress
		P	GO:0072593	reactive oxygen species metabolic process
		P	GO:0010228	vegetative to reproductive phase transition of meristem
isogroup00154	gi|255542920|ref|XP_002512523.1|2-deoxyglucose-6-phosphate phosphatase, putative [Ricinus communis]	P	GO:0009902	chloroplast relocation
	gi|225450563|ref|XP_002277564.1|PREDICTED: NHL repeat-containing protein 2-like [Vitis vinifera]	P	GO:0009773	photosynthetic electron transport in photosystem I
	gi|30696124|ref|NP_564718.2|haloacid dehalogenase-like hydrolase family protein [Arabidopsis thaliana]	P	GO:0019288	isopentenyl diphosphate biosynthetic process, methylerythritol 4-phosphate pathway
		P	GO:0016117	carotenoid biosynthetic process
		P	GO:0010027	thylakoid membrane organization
		F	GO:0016491	oxidoreductase activity
		F	GO:0008801	beta-phosphoglucomutase activity
		P	GO:0000023	maltose metabolic process
		P	GO:0019252	starch biosynthetic process
		P	GO:0034660	ncRNA metabolic process
		C	GO:0009534	chloroplast thylakoid
		C	GO:0009570	chloroplast stroma
		F	GO:0016787	hydrolase activity
isogroup00155	gi|357157399|ref|XP_003577785.1|PREDICTED: fructose-bisphosphate aldolase, chloroplastic-like [Brachypodium distachyon]	C	GO:0031977	thylakoid lumen
		C	GO:0005739	mitochondrion
		C	GO:0009941	chloroplast envelope
		P	GO:0009737	response to abscisic acid stimulus
		P	GO:0006096	glycolysis
		C	GO:0010287	plastoglobule
		F	GO:0004332	fructose-bisphosphate aldolase activity
		P	GO:0046686	response to cadmium ion
		C	GO:0022626	cytosolic ribosome
		C	GO:0016020	membrane
		C	GO:0048046	apoplast
isogroup00156	gi|357155746|ref|XP_003577224.1|PREDICTED: high affinity cationic amino acid transporter 1-like [Brachypodium distachyon]	P	GO:0003333	amino acid transmembrane transport
	gi|77556626|gb|ABA99422.1|amino acid permease family protein, putative, expressed [Oryza sativa Japonica Group]	C	GO:0009705	plant-type vacuole membrane
		C	GO:0005886	plasma membrane
		F	GO:0015171	amino acid transmembrane transporter activity
		C	GO:0016021	integral to membrane
		C	GO:0005739	mitochondrion
isogroup00157	gi|357156072|ref|XP_003577332.1|PREDICTED: 50S ribosomal protein L14-like [Brachypodium distachyon]	F	GO:0003735	structural constituent of ribosome
		C	GO:0015934	large ribosomal subunit
		P	GO:0006412	translation
isogroup00158	gi|357151106|ref|XP_003575682.1| PREDICTED: cell number regulator 13-like [Brachypodium distachyon]	P	GO:0044260	cellular macromolecule metabolic process
		F	GO:0003676	nucleic acid binding
		F	GO:0043167	ion binding
		F	GO:0004672	protein kinase activity
		P	GO:0044238	primary metabolic process
isogroup00159	gi|357124831|ref|XP_003564100.1|PREDICTED: NADH dehydrogenase C1, chloroplastic/mitochondrial-like [Brachypodium distachyon]	C	GO:0005618	cell wall
		P	GO:0042744	hydrogen peroxide catabolic process
		P	GO:0055114	oxidation-reduction process
		F	GO:0009055	electron carrier activity
		C	GO:0031304	intrinsic to mitochondrial inner membrane
		F	GO:0050660	flavin adenine dinucleotide binding
		F	GO:0003954	NADH dehydrogenase activity
		C	GO:0009534	chloroplast thylakoid
		C	GO:0010287	plastoglobule
		F	GO:0016787	hydrolase activity
isogroup00160	gi|225444002|ref|XP_002281182.1|PREDICTED: BTB/POZ domain-containing protein At1g30440 isoform 1 [Vitis vinifera]	P	GO:0009416	response to light stimulus
		F	GO:0004871	signal transducer activity
		P	GO:0007165	signal transduction
isogroup00161	gi|8886326|gb|AAF80450.1|AF161719_1vacuolar targeting receptor bp-80 [Triticum aestivum]	F	GO:0009940	amino-terminal vacuolar sorting propeptide binding
		C	GO:0016023	cytoplasmic membrane-bounded vesicle
		P	GO:0006896	Golgi to vacuole transport
		C	GO:0005886	plasma membrane
		F	GO:0005509	calcium ion binding
		C	GO:0017119	Golgi transport complex
isogroup00162	gi|357137988|ref|XP_003570580.1|PREDICTED: splicing factor 3A subunit 3-like [Brachypodium distachyon]	P	GO:0000085	G2 phase of mitotic cell cycle
		P	GO:0006312	mitotic recombination
		P	GO:0050826	response to freezing
		F	GO:0008270	zinc ion binding
		P	GO:0000741	karyogamy
		P	GO:0009793	embryo development ending in seed dormancy
		P	GO:0006406	mRNA export from nucleus
		P	GO:0016579	protein deubiquitination
		P	GO:0016571	histone methylation
		P	GO:0045694	regulation of embryo sac egg cell differentiation
		P	GO:0010388	cullin deneddylation
		P	GO:0009640	photomorphogenesis
		C	GO:0005829	cytosol
		P	GO:0019915	lipid storage
		F	GO:0003676	nucleic acid binding
		P	GO:0010182	sugar mediated signaling pathway
		P	GO:0009933	meristem structural organization
		P	GO:0016567	protein ubiquitination
		P	GO:0009845	seed germination
		P	GO:0010074	maintenance of meristem identity
		P	GO:0010228	vegetative to reproductive phase transition of meristem
		P	GO:0045893	positive regulation of transcription, DNA-dependent
		P	GO:0009909	regulation of flower development
		C	GO:0005634	nucleus
		P	GO:0010162	seed dormancy process
isogroup00163	gi|357134673|ref|XP_003568941.1|PREDICTED: sodium/hydrogen exchanger 2-like [Brachypodium distachyon]	F	GO:0015385	sodium:hydrogen antiporter activity
		P	GO:0055085	transmembrane transport
		P	GO:0006885	regulation of pH
		C	GO:0016021	integral to membrane
		P	GO:0006814	sodium ion transport
isogroup00164	gi|357134139|ref|XP_003568675.1|PREDICTED: uncharacterized aarF domain-containing protein kinase At1g79600, chloroplastic-like [Brachypodium distachyon]	C	GO:0010287	plastoglobule
	gi|226533399|ref|NP_001152417.1|ubiquinone biosynthesis protein ubiB [Zea mays]	F	GO:0004672	protein kinase activity
		P	GO:0006468	protein phosphorylation
		F	GO:0005524	ATP binding
isogroup00166	gi|357124998|ref|XP_003564183.1|PREDICTED: serine carboxypeptidase II-2-like isoform 1 [Brachypodium distachyon]	F	GO:0004185	serine-type carboxypeptidase activity
		C	GO:0005773	vacuole
		C	GO:0016023	cytoplasmic membrane-bounded vesicle
		P	GO:0019932	second-messenger-mediated signaling
		P	GO:0006508	proteolysis
isogroup00167	gi|78708888|gb|ABB47863.1|Chaperone protein dnaJ 13, putative, expressed [Oryza sativa Japonica Group]	P	GO:0006457	protein folding
		P	GO:0055122	response to very low light intensity stimulus
		F	GO:0031072	heat shock protein binding
		C	GO:0009536	plastid
		P	GO:0010228	vegetative to reproductive phase transition of meristem
isogroup00168	gi|226491602|ref|NP_001147824.1|mitochondrial chaperone BCS1 [Zea mays]	C	GO:0005886	plasma membrane
		F	GO:0005524	ATP binding
		F	GO:0017111	nucleoside-triphosphatase activity
		C	GO:0005739	mitochondrion
isogroup00169	gi|113929150|dbj|BAF30812.1|anthranilate synthase alpha 2 subunit [Avena sativa]	P	GO:0000162	tryptophan biosynthetic process
		C	GO:0009536	plastid
		F	GO:0004049	anthranilate synthase activity
isogroup00170	gi|357116879|ref|XP_003560204.1|PREDICTED: cathepsin B-like [Brachypodium distachyon]	P	GO:0006508	proteolysis
		P	GO:0050790	regulation of catalytic activity
		F	GO:0004197	cysteine-type endopeptidase activity
isogroup00172	gi|57900168|dbj|BAD88253.1|putative ABC transporter [Oryza sativa Japonica Group]	P	GO:0015916	fatty-acyl-CoA transport
		P	GO:0006635	fatty acid beta-oxidation
		C	GO:0046861	glyoxysomal membrane
		C	GO:0016021	integral to membrane
		P	GO:0010030	positive regulation of seed germination
		F	GO:0042626	ATPase activity, coupled to transmembrane movement of substances
		P	GO:0055085	transmembrane transport
		P	GO:0006200	ATP catabolic process
		F	GO:0005524	ATP binding
		C	GO:0005739	mitochondrion
isogroup00173	gi|357132145|ref|XP_003567693.1|PREDICTED: eukaryotic translation initiation factor 3 subunit A-like [Brachypodium distachyon]	F	GO:0003743	translation initiation factor activity
		P	GO:0001731	formation of translation preinitiation complex
		C	GO:0005829	cytosol
		C	GO:0016282	eukaryotic 43S preinitiation complex
		C	GO:0005852	eukaryotic translation initiation factor 3 complex
		C	GO:0033290	eukaryotic 48S preinitiation complex
		P	GO:0006446	regulation of translational initiation
		C	GO:0005886	plasma membrane
isogroup00174	gi|357126650|ref|XP_003565000.1|PREDICTED: beta-glucosidase 5-like isoform 1 [Brachypodium distachyon]	P	GO:0005975	carbohydrate metabolic process
		C	GO:0016023	cytoplasmic membrane-bounded vesicle
		F	GO:0008422	beta-glucosidase activity
isogroup00175	gi|334185182|ref|NP_001189844.1| defective in exine formation protein (DEX1) [Arabidopsis thaliana]	P	GO:0010208	pollen wall assembly
		C	GO:0016023	cytoplasmic membrane-bounded vesicle
		F	GO:0005509	calcium ion binding
		C	GO:0016020	membrane
		C	GO:0005783	endoplasmic reticulum
isogroup00176	gi|357118810|ref|XP_003561142.1|PREDICTED: inositol hexakisphosphate and diphosphoinositol-pentakisphosphate kinase 1-like [Brachypodium distachyon]	C	GO:0005886	plasma membrane
		F	GO:0003993	acid phosphatase activity
isogroup00177	gi|52076696|dbj|BAD45609.1|RNA polymerase I specific transcription initiation factor RRN3-like [Oryza sativa Japonica Group]	P	GO:0006413	translational initiation
		F	GO:0003743	translation initiation factor activity
isogroup00178	gi|357137138|ref|XP_003570158.1|PREDICTED: phosphoribulokinase, chloroplastic-like [Brachypodium distachyon]	P	GO:0009697	salicylic acid biosynthetic process
		P	GO:0019253	reductive pentose-phosphate cycle
		P	GO:0010114	response to red light
		P	GO:0010363	regulation of plant-type hypersensitive response
		P	GO:0010200	response to chitin
		C	GO:0010319	stromule
		P	GO:0019344	cysteine biosynthetic process
		P	GO:0031348	negative regulation of defense response
		C	GO:0009570	chloroplast stroma
		P	GO:0050832	defense response to fungus
		P	GO:0006098	pentose-phosphate shunt
		P	GO:0009867	jasmonic acid mediated signaling pathway
		P	GO:0006364	rRNA processing
		C	GO:0009941	chloroplast envelope
		P	GO:0009595	detection of biotic stimulus
		P	GO:0042742	defense response to bacterium
		F	GO:0008974	phosphoribulokinase activity
		P	GO:0006612	protein targeting to membrane
		P	GO:0016310	phosphorylation
		P	GO:0010310	regulation of hydrogen peroxide metabolic process
		P	GO:0010218	response to far red light
		P	GO:0009637	response to blue light
		P	GO:0009862	systemic acquired resistance, salicylic acid mediated signaling pathway
		F	GO:0005524	ATP binding
		P	GO:0009773	photosynthetic electron transport in photosystem I
		P	GO:0035304	regulation of protein dephosphorylation
		P	GO:0009409	response to cold
		P	GO:0009902	chloroplast relocation
		C	GO:0048046	apoplast
		P	GO:0000165	MAPK cascade
		P	GO:0010207	photosystem II assembly
		C	GO:0009535	chloroplast thylakoid membrane
		P	GO:0043900	regulation of multi-organism process
		P	GO:0010103	stomatal complex morphogenesis
isogroup00179	gi|357135358|ref|XP_003569277.1|PREDICTED: probable V-type proton ATPase subunit d-like [Brachypodium distachyon]	P	GO:0015991	ATP hydrolysis coupled proton transport
		C	GO:0000325	plant-type vacuole
		C	GO:0005886	plasma membrane
		C	GO:0033179	proton-transporting V-type ATPase, V0 domain
		C	GO:0005774	vacuolar membrane
		F	GO:0016787	hydrolase activity
		F	GO:0015078	hydrogen ion transmembrane transporter activity
isogroup00180	gi|6409337|gb|AAF07946.1|AF192777_1ribulose-1,5-bisphosphate carboxylase small subunit [Avena clauda]	P	GO:0019253	reductive pentose-phosphate cycle
		F	GO:0016984	ribulose-bisphosphate carboxylase activity
		F	GO:0004497	monooxygenase activity
		P	GO:0009853	photorespiration
		C	GO:0009507	chloroplast
		P	GO:0055114	oxidation-reduction process
isogroup00181	gi|357125382|ref|XP_003564373.1| PREDICTED: uncharacterized protein LOC100827139 isoform 2 [Brachypodium distachyon]	C	GO:0016023	cytoplasmic membrane-bounded vesicle
		C	GO:0005773	vacuole
isogroup00182	gi|42568201|ref|NP_568573.2| 5'-AMP-activated protein kinase-like protein [Arabidopsis thaliana]	F	GO:0030247	polysaccharide binding
		C	GO:0009507	chloroplast
isogroup00183	gi|357113069|ref|XP_003558327.1|PREDICTED: topless-related protein 1-like [Brachypodium distachyon]	C	GO:0005829	cytosol
		P	GO:0009867	jasmonic acid mediated signaling pathway
		P	GO:0006355	regulation of transcription, DNA-dependent
		P	GO:0010072	primary shoot apical meristem specification
		P	GO:0010051	xylem and phloem pattern formation
		P	GO:0009733	response to auxin stimulus
		F	GO:0042803	protein homodimerization activity
		C	GO:0005634	nucleus
isogroup00184	gi|114848914|gb|ABI83672.1|UDP-glucose pyrophosphorylase [Oryza sativa Indica Group]	C	GO:0005737	cytoplasm
	gi|357159925|ref|XP_003578601.1|PREDICTED: UTP--glucose-1-phosphate uridylyltransferase-like [Brachypodium distachyon]	P	GO:0009555	pollen development
		P	GO:0046686	response to cadmium ion
		P	GO:0052543	callose deposition in cell wall
		C	GO:0005886	plasma membrane
		P	GO:0016036	cellular response to phosphate starvation
		F	GO:0003983	UTP:glucose-1-phosphate uridylyltransferase activity
		P	GO:0008152	metabolic process
		P	GO:0009651	response to salt stress
isogroup00185	gi|357123731|ref|XP_003563561.1| PREDICTED: UPF0183 protein At3g51130-like [Brachypodium distachyon	P	GO:0009627	systemic acquired resistance
		P	GO:0010200	response to chitin
		P	GO:0009610	response to symbiotic fungus
		P	GO:0009697	salicylic acid biosynthetic process
		P	GO:0006914	autophagy
isogroup00186	gi|226494919|ref|NP_001149554.1|pantothenate kinase 4 [Zea mays]	P	GO:0016310	phosphorylation
		F	GO:0004594	pantothenate kinase activity
isogroup00187	gi|226505204|ref|NP_001147937.1|AMP-binding protein [Zea mays]	F	GO:0004467	long-chain fatty acid-CoA ligase activity
	gi|357160965|ref|XP_003578933.1|PREDICTED: long chain acyl-CoA synthetase 7, peroxisomal-like [Brachypodium distachyon]	P	GO:0001676	long-chain fatty acid metabolic process
		P	GO:0010193	response to ozone
		C	GO:0016020	membrane
		P	GO:0009651	response to salt stress
isogroup00188	gi|357135693|ref|XP_003569443.1|PREDICTED: uncharacterized sodium-dependent transporter yocS-like [Brachypodium distachyon]	P	GO:0006849	plasma membrane pyruvate transport
	gi|357477833|ref|XP_003609202.1|Bile acid Na+ symporter family protein [Medicago truncatula]	C	GO:0016021	integral to membrane
		F	GO:0050833	pyruvate transmembrane transporter activity
		C	GO:0009941	chloroplast envelope
		F	GO:0008508	bile acid:sodium symporter activity
		P	GO:0035725	sodium ion transmembrane transport
		P	GO:0000023	maltose metabolic process
		P	GO:0019252	starch biosynthetic process
		C	GO:0009534	chloroplast thylakoid
		P	GO:0019761	glucosinolate biosynthetic process
		P	GO:0043085	positive regulation of catalytic activity
isogroup00189	gi|162462902|ref|NP_001105341.1|serine/threonine-protein phosphatase PP1 [Zea mays]	C	GO:0008287	protein serine/threonine phosphatase complex
		F	GO:0046872	metal ion binding
		F	GO:0004722	protein serine/threonine phosphatase activity
		P	GO:0006470	protein dephosphorylation
isogroup00190	gi|357156217|ref|XP_003577380.1|PREDICTED: acyl-coenzyme A oxidase 2, peroxisomal-like [Brachypodium distachyon]	P	GO:0043161	proteasomal ubiquitin-dependent protein catabolic process
		F	GO:0003995	acyl-CoA dehydrogenase activity
		P	GO:0043248	proteasome assembly
		P	GO:0048767	root hair elongation
		C	GO:0005777	peroxisome
		P	GO:0009735	response to cytokinin stimulus
		F	GO:0003997	acyl-CoA oxidase activity
		P	GO:0051788	response to misfolded protein
		P	GO:0006635	fatty acid beta-oxidation
		F	GO:0050660	flavin adenine dinucleotide binding
		P	GO:0001676	long-chain fatty acid metabolic process
		C	GO:0005634	nucleus
isogroup00191	gi|357163787|ref|XP_003579846.1| PREDICTED: uncharacterized protein LOC100830579 [Brachypodium distachyon]	P	GO:0010155	regulation of proton transport
		C	GO:0009536	plastid
		P	GO:0043085	positive regulation of catalytic activity
		P	GO:0019252	starch biosynthetic process
		P	GO:0009734	auxin mediated signaling pathway
		P	GO:0019288	isopentenyl diphosphate biosynthetic process, methylerythritol 4-phosphate pathway
		P	GO:0006355	regulation of transcription, DNA-dependent
		P	GO:0000023	maltose metabolic process
		F	GO:0046983	protein dimerization activity
		P	GO:0046777	protein autophosphorylation
		P	GO:0009637	response to blue light
		F	GO:0003677	DNA binding
		C	GO:0005634	nucleus
isogroup00192	gi|357148345|ref|XP_003574727.1|PREDICTED: heat shock protein 81-3-like isoform 1 [Brachypodium distachyon]	P	GO:0006952	defense response
		C	GO:0005829	cytosol
		C	GO:0005618	cell wall
		P	GO:0009414	response to water deprivation
		C	GO:0005739	mitochondrion
		P	GO:0006457	protein folding
		C	GO:0005730	nucleolus
		P	GO:0009651	response to salt stress
		P	GO:0010286	heat acclimation
		P	GO:0009908	flower development
		P	GO:0050821	protein stabilization
		F	GO:0005524	ATP binding
		P	GO:0071277	cellular response to calcium ion
		P	GO:0048366	leaf development
		F	GO:0051082	unfolded protein binding
		C	GO:0005886	plasma membrane
		C	GO:0048046	apoplast
isogroup00193	gi|297803700|ref|XP_002869734.1|hydrolase, alpha/beta fold family protein [Arabidopsis lyrata subsp. lyrata]	P	GO:0009407	toxin catabolic process
		P	GO:0010583	response to cyclopentenone
		F	GO:0004623	phospholipase A2 activity
		P	GO:0010200	response to chitin
		P	GO:0052542	defense response by callose deposition
		F	GO:0042171	lysophosphatidic acid acyltransferase activity
		P	GO:0070328	triglyceride homeostasis
		P	GO:0055091	phospholipid homeostasis
		P	GO:0055089	fatty acid homeostasis
isogroup00194	gi|255543761|ref|XP_002512943.1| phosphatidylinositol transporter, putative [Ricinus communis]	C	GO:0009536	plastid
		P	GO:0006810	transport
		C	GO:0005886	plasma membrane
		F	GO:0005215	transporter activity
isogroup00195	gi|357133062|ref|XP_003568147.1|PREDICTED: signal recognition particle 54 kDa protein 2-like [Brachypodium distachyon]	C	GO:0005786	signal recognition particle, endoplasmic reticulum targeting
		F	GO:0008312	7S RNA binding
		P	GO:0006184	GTP catabolic process
		F	GO:0003924	GTPase activity
		P	GO:0006614	SRP-dependent cotranslational protein targeting to membrane
		F	GO:0005525	GTP binding
isogroup00197	gi|2072725|emb|CAA73169.1|Fd-GOGAT protein [Oryza sativa Japonica Group]	P	GO:0055114	oxidation-reduction process
	gi|357116174|ref|XP_003559858.1|PREDICTED: ferredoxin-dependent glutamate synthase, chloroplastic-like [Brachypodium distachyon]	C	GO:0005739	mitochondrion
		F	GO:0016041	glutamate synthase (ferredoxin) activity
		P	GO:0009416	response to light stimulus
		F	GO:0046872	metal ion binding
		P	GO:0006541	glutamine metabolic process
		C	GO:0009941	chloroplast envelope
		F	GO:0051538	3 iron, 4 sulfur cluster binding
		C	GO:0009570	chloroplast stroma
		P	GO:0097054	L-glutamate biosynthetic process
		P	GO:0009853	photorespiration
		P	GO:0080114	positive regulation of glycine hydroxymethyltransferase activity
		C	GO:0016020	membrane
		C	GO:0048046	apoplast
isogroup00198	gi|357129563|ref|XP_003566431.1|PREDICTED: topless-related protein 2-like isoform 1 [Brachypodium distachyon]	P	GO:0006355	regulation of transcription, DNA-dependent
		P	GO:0010072	primary shoot apical meristem specification
isogroup00199	gi|255583950|ref|XP_002532722.1| triacylglycerol lipase, putative [Ricinus communis]	F	GO:0004806	triglyceride lipase activity
		F	GO:0004091	carboxylesterase activity
		P	GO:0016042	lipid catabolic process
isogroup00200	gi|357128743|ref|XP_003566029.1|PREDICTED: VHS domain-containing protein At3g16270-like [Brachypodium distachyon]	P	GO:0016049	cell growth
		P	GO:0006623	protein targeting to vacuole
		P	GO:0000902	cell morphogenesis
		F	GO:0016881	acid-amino acid ligase activity
		P	GO:0048193	Golgi vesicle transport
		C	GO:0016020	membrane
isogroup00201	gi|357157269|ref|XP_003577741.1|PREDICTED: magnesium transporter NIPA2-like [Brachypodium distachyon]	C	GO:0016020	membrane
		F	GO:0015095	magnesium ion transmembrane transporter activity
		P	GO:0015693	magnesium ion transport
isogroup00202	gi|226532942|ref|NP_001148725.1|probable bifunctional methylthioribulose-1-phosphate dehydratase/enolase-phosphatase E1 [Zea mays]	F	GO:0046570	methylthioribulose 1-phosphate dehydratase activity
		P	GO:0019509	L-methionine salvage from methylthioadenosine
		F	GO:0043874	acireductone synthase activity
		F	GO:0000287	magnesium ion binding
		C	GO:0009570	chloroplast stroma
isogroup00203	gi|357144238|ref|XP_003573221.1|PREDICTED: ABC transporter F family member 1-like [Brachypodium distachyon]	F	GO:0015439	heme-transporting ATPase activity
		C	GO:0009536	plastid
		P	GO:0006200	ATP catabolic process
		F	GO:0005524	ATP binding
		C	GO:0005886	plasma membrane
isogroup00204	gi|357160381|ref|XP_003578746.1|PREDICTED: transcription factor HBP-1a-like isoform 1 [Brachypodium distachyon]	F	GO:0003700	sequence-specific DNA binding transcription factor activity
		F	GO:0043565	sequence-specific DNA binding
		C	GO:0005634	nucleus
		P	GO:0006355	regulation of transcription, DNA-dependent
isogroup00205	gi|334182230|ref|NP_001184889.1| CCR4-NOT transcription complex subunit 1 [Arabidopsis thaliana]	C	GO:0016020	membrane
isogroup00206	gi|357519587|ref|XP_003630082.1| Apoptotic chromatin condensation inducer in the nucleus [Medicago truncatula]	P	GO:0043247	telomere maintenance in response to DNA damage
	gi|108708492|gb|ABF96287.1|SAP domain containing protein, expressed [Oryza sativa Japonica Group]	P	GO:0009888	tissue development
		P	GO:0031048	chromatin silencing by small RNA
		P	GO:0010332	response to gamma radiation
		P	GO:0010638	positive regulation of organelle organization
		P	GO:0006310	DNA recombination
		P	GO:0045132	meiotic chromosome segregation
		C	GO:0009507	chloroplast
		C	GO:0005829	cytosol
		P	GO:0010564	regulation of cell cycle process
		P	GO:0016567	protein ubiquitination
		F	GO:0003677	DNA binding
		P	GO:0032204	regulation of telomere maintenance
		P	GO:0009887	organ morphogenesis
		P	GO:0007062	sister chromatid cohesion
		C	GO:0005634	nucleus
		C	GO:0005739	mitochondrion
isogroup00207	gi|357132751|ref|XP_003567992.1|PREDICTED: probable homogentisate phytyltransferase 2, chloroplastic-like [Brachypodium distachyon]	C	GO:0016021	integral to membrane
	gi|195622002|gb|ACG32831.1|prenyltransferase/ zinc ion binding protein [Zea mays]	P	GO:0010189	vitamin E biosynthetic process
		F	GO:0010356	homogentisate geranylgeranyltransferase activity
		C	GO:0009941	chloroplast envelope
		P	GO:0016117	carotenoid biosynthetic process
		F	GO:0004161	dimethylallyltranstransferase activity
		P	GO:0010236	plastoquinone biosynthetic process
		F	GO:0010357	homogentisate solanesyltransferase activity
		F	GO:0010355	homogentisate farnesyltransferase activity
		C	GO:0009535	chloroplast thylakoid membrane
isogroup00208	gi|357156286|ref|XP_003577404.1|PREDICTED: chloroplastic group IIA intron splicing facilitator CRS1, chloroplastic-like [Brachypodium distachyon]	F	GO:0003723	RNA binding
	gi|162459980|ref|NP_001106061.1|CRM family member 3 [Zea mays]	P	GO:0000373	Group II intron splicing
		C	GO:0009507	chloroplast
		P	GO:0048316	seed development
isogroup00209	gi|45735990|dbj|BAD13019.1|putative KH domain protein [Oryza sativa Japonica Group]	F	GO:0003723	RNA binding
		C	GO:0005739	mitochondrion
isogroup00210	gi|22327842|ref|NP_200297.2|probable folate-biopterin transporter 4 [Arabidopsis thaliana]	P	GO:0009627	systemic acquired resistance
		P	GO:0006810	transport
		P	GO:0009697	salicylic acid biosynthetic process
		C	GO:0016020	membrane
		C	GO:0009536	plastid
		F	GO:0005215	transporter activity
isogroup00211	gi|357142564|ref|XP_003572614.1|PREDICTED: GTP-binding protein TypA/BipA homolog [Brachypodium distachyon]	P	GO:0031425	chloroplast RNA processing
		F	GO:0003746	translation elongation factor activity
		P	GO:0010468	regulation of gene expression
		P	GO:0006414	translational elongation
		F	GO:0005525	GTP binding
		P	GO:0006184	GTP catabolic process
		P	GO:0000302	response to reactive oxygen species
		C	GO:0009570	chloroplast stroma
		F	GO:0003924	GTPase activity
isogroup00212	gi|357139467|ref|XP_003571303.1|PREDICTED: probable pre-mRNA-splicing factor ATP-dependent RNA helicase-like [Brachypodium distachyon]	P	GO:0000911	cytokinesis by cell plate formation
		C	GO:0005829	cytosol
		F	GO:0003723	RNA binding
		F	GO:0004004	ATP-dependent RNA helicase activity
		C	GO:0005739	mitochondrion
		C	GO:0009506	plasmodesma
		P	GO:0000226	microtubule cytoskeleton organization
		F	GO:0005524	ATP binding
		P	GO:0006486	protein glycosylation
isogroup00213	gi|357124527|ref|XP_003563951.1|PREDICTED: mitochondrial Rho GTPase 1-like [Brachypodium distachyon]	F	GO:0005525	GTP binding
		F	GO:0005509	calcium ion binding
		P	GO:0006184	GTP catabolic process
		C	GO:0005741	mitochondrial outer membrane
		P	GO:0007264	small GTPase mediated signal transduction
		P	GO:0019725	cellular homeostasis
		P	GO:0009790	embryo development
		P	GO:0007005	mitochondrion organization
		P	GO:0009737	response to abscisic acid stimulus
		F	GO:0003924	GTPase activity
		P	GO:0009860	pollen tube growth
isogroup00214	gi|357112373|ref|XP_003557983.1|PREDICTED: ABC transporter I family member 6, chloroplastic-like [Brachypodium distachyon]	P	GO:0009793	embryo development ending in seed dormancy
		P	GO:0048481	ovule development
		P	GO:0019761	glucosinolate biosynthetic process
		P	GO:0009684	indoleacetic acid biosynthetic process
		P	GO:0019344	cysteine biosynthetic process
		C	GO:0009570	chloroplast stroma
		P	GO:0006200	ATP catabolic process
		P	GO:0006364	rRNA processing
		P	GO:0006569	tryptophan catabolic process
		P	GO:0010027	thylakoid membrane organization
		P	GO:0042793	transcription from plastid promoter
		P	GO:0016226	iron-sulfur cluster assembly
		P	GO:0010228	vegetative to reproductive phase transition of meristem
		F	GO:0015417	polyamine-transporting ATPase activity
		F	GO:0005524	ATP binding
		P	GO:0009073	aromatic amino acid family biosynthetic process
		P	GO:0006810	transport
		P	GO:0045893	positive regulation of transcription, DNA-dependent
		P	GO:0035304	regulation of protein dephosphorylation
		P	GO:0009902	chloroplast relocation
		P	GO:0010207	photosystem II assembly
isogroup00215	gi|357132278|ref|XP_003567758.1|PREDICTED: probable protein phosphatase 2C 3-like [Brachypodium distachyon]	F	GO:0046872	metal ion binding
		F	GO:0004722	protein serine/threonine phosphatase activity
		P	GO:0006468	protein phosphorylation
		F	GO:0005524	ATP binding
		F	GO:0004674	protein serine/threonine kinase activity
isogroup00216	gi|357166034|ref|XP_003580575.1| PREDICTED: serine/threonine-protein phosphatase 6 regulatory subunit 3-like [Brachypodium distachyon]	C	GO:0016023	cytoplasmic membrane-bounded vesicle
		C	GO:0005886	plasma membrane
		F	GO:0004721	phosphoprotein phosphatase activity
		C	GO:0005829	cytosol
		F	GO:0005506	iron ion binding
		F	GO:0030145	manganese ion binding
		C	GO:0005886	plasma membrane
isogroup00218	gi|78708733|gb|ABB47708.1|ABC transporter family protein, putative, expressed [Oryza sativa Japonica Group]	C	GO:0005739	mitochondrion
		P	GO:0006200	ATP catabolic process
		C	GO:0016023	cytoplasmic membrane-bounded vesicle
		F	GO:0005524	ATP binding
		F	GO:0016887	ATPase activity
		C	GO:0005886	plasma membrane
isogroup00219	gi|108864017|gb|ABG22374.1|CCT motif family protein, expressed [Oryza sativa Japonica Group]	P	GO:0035556	intracellular signal transduction
	gi|225453624|ref|XP_002266192.1|PREDICTED: two-component response regulator-like APRR5-like [Vitis vinifera]	P	GO:0000160	phosphorelay signal transduction system
		P	GO:0006355	regulation of transcription, DNA-dependent
		F	GO:0000156	phosphorelay response regulator activity
isogroup00221	gi|357144114|ref|XP_003573176.1| PREDICTED: callose synthase 3-like [Brachypodium distachyon]	P	GO:0006075	(1->3)-beta-D-glucan biosynthetic process
	gi|20330757|gb|AAM19120.1|AC104427_18Putative glucan synthase [Oryza sativa Japonica Group]	F	GO:0003843	1,3-beta-D-glucan synthase activity
		C	GO:0000148	1,3-beta-D-glucan synthase complex
isogroup00222	gi|357148496|ref|XP_003574787.1|PREDICTED: T-complex protein 1 subunit zeta-like [Brachypodium distachyon]	C	GO:0005829	cytosol
	gi|212721714|ref|NP_001132064.1|putative TCP-1/cpn60 chaperonin family protein isoform 1 [Zea mays]	P	GO:0010498	proteasomal protein catabolic process
		P	GO:0006457	protein folding
		P	GO:0007010	cytoskeleton organization
		P	GO:0042545	cell wall modification
		F	GO:0005524	ATP binding
		P	GO:0006094	gluconeogenesis
		F	GO:0051082	unfolded protein binding
		P	GO:0010043	response to zinc ion
		P	GO:0009664	plant-type cell wall organization
		P	GO:0046686	response to cadmium ion
		C	GO:0016020	membrane
isogroup00223	gi|357156327|ref|XP_003577418.1|PREDICTED: probable serine incorporator-like [Brachypodium distachyon]	C	GO:0009536	plastid
	gi|108709225|gb|ABF97020.1|TMS membrane family protein, putative, expressed [Oryza sativa Japonica Group]	C	GO:0016020	membrane
isogroup00224	gi|41052894|dbj|BAD07806.1|putative HECT ubiquitin-protein ligase 3 [Oryza sativa Japonica Group]	P	GO:0016926	protein desumoylation
		P	GO:0010228	vegetative to reproductive phase transition of meristem
		F	GO:0004842	ubiquitin-protein ligase activity
		P	GO:0042787	protein ubiquitination involved in ubiquitin-dependent protein catabolic process
		P	GO:0010091	trichome branching
		P	GO:0042023	DNA endoreduplication
		C	GO:0005737	cytoplasm
		P	GO:0050665	hydrogen peroxide biosynthetic process
		C	GO:0005634	nucleus
		C	GO:0005886	plasma membrane
isogroup00225	gi|110430646|gb|ABG73436.1|DEAD/DEAH box helicase family protein [Oryza brachyantha]	P	GO:0001510	RNA methylation
		F	GO:0003723	RNA binding
		C	GO:0005730	nucleolus
		F	GO:0008026	ATP-dependent helicase activity
		C	GO:0009536	plastid
		P	GO:0051604	protein maturation
		F	GO:0005524	ATP binding
		F	GO:0017151	DEAD/H-box RNA helicase binding
isogroup00226	gi|357122848|ref|XP_003563126.1|PREDICTED: peroxidase 54-like [Brachypodium distachyon]	P	GO:0006979	response to oxidative stress
		P	GO:0045926	negative regulation of growth
		P	GO:0055114	oxidation-reduction process
		P	GO:0009651	response to salt stress
		P	GO:0042742	defense response to bacterium
		P	GO:0009416	response to light stimulus
		F	GO:0046872	metal ion binding
		F	GO:0004601	peroxidase activity
		C	GO:0009505	plant-type cell wall
		C	GO:0016023	cytoplasmic membrane-bounded vesicle
		F	GO:0020037	heme binding
		P	GO:0010043	response to zinc ion
		P	GO:0009826	unidimensional cell growth
		C	GO:0005773	vacuole
		P	GO:0050832	defense response to fungus
		C	GO:0005886	plasma membrane
		C	GO:0048046	apoplast
isogroup00227	gi|357136795|ref|XP_003569989.1|PREDICTED: ATP-dependent zinc metalloprotease FTSH 7, chloroplastic-like [Brachypodium distachyon]	F	GO:0017111	nucleoside-triphosphatase activity
		F	GO:0008270	zinc ion binding
		C	GO:0016021	integral to membrane
		C	GO:0009941	chloroplast envelope
		F	GO:0004222	metalloendopeptidase activity
		P	GO:0006508	proteolysis
		F	GO:0005524	ATP binding
		C	GO:0009535	chloroplast thylakoid membrane
		P	GO:0030163	protein catabolic process
isogroup00228	gi|357488503|ref|XP_003614539.1| Agenet and bromo-adjacent homology (BAH) domain-containing protein-like protein [Medicago truncatula]	P	GO:0044699	single-organism process
		F	GO:0003677	DNA binding
		C	GO:0009536	plastid
isogroup00229	gi|357163558|ref|XP_003579772.1|PREDICTED: protein disulfide isomerase-like 5-2-like [Brachypodium distachyon]	C	GO:0009505	plant-type cell wall
		C	GO:0016023	cytoplasmic membrane-bounded vesicle
		C	GO:0005886	plasma membrane
		F	GO:0009055	electron carrier activity
		P	GO:0045454	cell redox homeostasis
		P	GO:0006662	glycerol ether metabolic process
		C	GO:0016021	integral to membrane
		F	GO:0016853	isomerase activity
		F	GO:0015035	protein disulfide oxidoreductase activity
		C	GO:0005783	endoplasmic reticulum
isogroup00230	gi|55295882|dbj|BAD67750.1|putative beta 1,3 glucan synthase [Oryza sativa Japonica Group]	P	GO:0043247	telomere maintenance in response to DNA damage
	gi|358348999|ref|XP_003638528.1|Callose synthase, partial [Medicago truncatula]	P	GO:0048589	developmental growth
		P	GO:0010332	response to gamma radiation
		P	GO:0007131	reciprocal meiotic recombination
		P	GO:0007155	cell adhesion
		P	GO:0006944	membrane fusion
		P	GO:0045010	actin nucleation
		P	GO:0032504	multicellular organism reproduction
		P	GO:0045132	meiotic chromosome segregation
		P	GO:0042138	meiotic DNA double-strand break formation
		C	GO:0005794	Golgi apparatus
		P	GO:0010090	trichome morphogenesis
		P	GO:0009556	microsporogenesis
		P	GO:0006075	(1->3)-beta-D-glucan biosynthetic process
		P	GO:0048765	root hair cell differentiation
		P	GO:0032204	regulation of telomere maintenance
		P	GO:0045595	regulation of cell differentiation
		P	GO:0009887	organ morphogenesis
		P	GO:0010014	meristem initiation
		C	GO:0009506	plasmodesma
		P	GO:0007129	synapsis
		P	GO:0016049	cell growth
		C	GO:0000148	1,3-beta-D-glucan synthase complex
		F	GO:0003843	1,3-beta-D-glucan synthase activity
		P	GO:0007062	sister chromatid cohesion
		P	GO:0052543	callose deposition in cell wall
isogroup00231	gi|56784348|dbj|BAD82369.1|putative formylglycineamide ribotide amidotransferase [Oryza sativa Japonica Group]	C	GO:0005739	mitochondrion
		F	GO:0005524	ATP binding
		F	GO:0016740	transferase activity
		C	GO:0009570	chloroplast stroma
		P	GO:0055046	microgametogenesis
		P	GO:0006189	'de novo' IMP biosynthetic process
		F	GO:0004642	phosphoribosylformylglycinamidine synthase activity
isogroup00232	gi|357116394|ref|XP_003559966.1|PREDICTED: serine hydroxymethyltransferase, mitochondrial-like [Brachypodium distachyon]	P	GO:0006563	L-serine metabolic process
		P	GO:0019684	photosynthesis, light reaction
		P	GO:0009853	photorespiration
		C	GO:0048046	apoplast
		F	GO:0008270	zinc ion binding
		C	GO:0010319	stromule
		P	GO:0009697	salicylic acid biosynthetic process
		F	GO:0004372	glycine hydroxymethyltransferase activity
		C	GO:0022626	cytosolic ribosome
		F	GO:0008168	methyltransferase activity
		C	GO:0005759	mitochondrial matrix
		P	GO:0042742	defense response to bacterium
		P	GO:0035999	tetrahydrofolate interconversion
		F	GO:0050897	cobalt ion binding
		C	GO:0005747	mitochondrial respiratory chain complex I
		C	GO:0009570	chloroplast stroma
		F	GO:0030170	pyridoxal phosphate binding
		P	GO:0009814	defense response, incompatible interaction
		P	GO:0032259	methylation
		P	GO:0046686	response to cadmium ion
		P	GO:0009409	response to cold
		P	GO:0009626	plant-type hypersensitive response
		C	GO:0009534	chloroplast thylakoid
		C	GO:0005886	plasma membrane
		F	GO:0008266	poly(U) RNA binding
		C	GO:0005634	nucleus
		P	GO:0019464	glycine decarboxylation via glycine cleavage system
isogroup00233	gi|357112320|ref|XP_003557957.1|PREDICTED: CBL-interacting protein kinase 10-like isoform 1 [Brachypodium distachyon]	P	GO:0006468	protein phosphorylation
	gi|357529045|gb|AET80728.1|calcineurin B-like-interacting protein kinase [Hordeum brevisubulatum]	F	GO:0005524	ATP binding
		P	GO:0007165	signal transduction
		F	GO:0004674	protein serine/threonine kinase activity
isogroup00234	gi|108864022|gb|ABA91571.2|phox domain-containing protein, putative, expressed [Oryza sativa Japonica Group]	P	GO:0035556	intracellular signal transduction
		F	GO:0035091	phosphatidylinositol binding
		P	GO:0000956	nuclear-transcribed mRNA catabolic process
		C	GO:0005794	Golgi apparatus
		P	GO:0006487	protein N-linked glycosylation
isogroup00235	gi|357137982|ref|XP_003570577.1|PREDICTED: presequence protease 1, chloroplastic/mitochondrial-like isoform 1 [Brachypodium distachyon]	F	GO:0046872	metal ion binding
		C	GO:0009941	chloroplast envelope
		F	GO:0004222	metalloendopeptidase activity
		P	GO:0046686	response to cadmium ion
		P	GO:0016485	protein processing
		C	GO:0009570	chloroplast stroma
		P	GO:0006508	proteolysis
		C	GO:0048046	apoplast
		C	GO:0005739	mitochondrion
isogroup00236	gi|357159219|ref|XP_003578377.1|PREDICTED: cyclin-C1-1-like [Brachypodium distachyon]	P	GO:0080090	regulation of primary metabolic process
		C	GO:0005739	mitochondrion
		P	GO:0051726	regulation of cell cycle
		P	GO:0031323	regulation of cellular metabolic process
		P	GO:0044260	cellular macromolecule metabolic process
		P	GO:0060255	regulation of macromolecule metabolic process
		F	GO:0016538	cyclin-dependent protein serine/threonine kinase regulator activity
		C	GO:0005634	nucleus
isogroup00237	gi|357135028|ref|XP_003569114.1|PREDICTED: disease resistance protein RPM1-like [Brachypodium distachyon]	F	GO:0032550	purine ribonucleoside binding
		F	GO:0043168	anion binding
		F	GO:0032559	adenyl ribonucleotide binding
isogroup00238	gi|357138115|ref|XP_003570643.1|PREDICTED: exocyst complex component 3-like [Brachypodium distachyon]	P	GO:0009846	pollen germination
		C	GO:0009506	plasmodesma
		C	GO:0005886	plasma membrane
		P	GO:0006887	exocytosis
		C	GO:0000145	exocyst
		C	GO:0005829	cytosol
		P	GO:0009860	pollen tube growth
isogroup00239	gi|293332577|ref|NP_001169296.1|putative DEAD-box ATP-dependent RNA helicase family protein [Zea mays]	P	GO:0001510	RNA methylation
		C	GO:0005829	cytosol
		F	GO:0003723	RNA binding
		F	GO:0008270	zinc ion binding
		C	GO:0005730	nucleolus
		P	GO:0006364	rRNA processing
		F	GO:0008026	ATP-dependent helicase activity
		F	GO:0005524	ATP binding
isogroup00240	gi|226858194|gb|ACO87672.1|carotenoid cleavage dioxygenase [Brachypodium sylvaticum]	C	GO:0005774	vacuolar membrane
		P	GO:0006098	pentose-phosphate shunt
		P	GO:0016117	carotenoid biosynthetic process
		P	GO:0006655	phosphatidylglycerol biosynthetic process
		P	GO:0006636	unsaturated fatty acid biosynthetic process
		P	GO:0009414	response to water deprivation
		P	GO:0016124	xanthophyll catabolic process
		P	GO:0019288	isopentenyl diphosphate biosynthetic process, methylerythritol 4-phosphate pathway
		F	GO:0045549	9-cis-epoxycarotenoid dioxygenase activity
		P	GO:0016121	carotene catabolic process
		C	GO:0005794	Golgi apparatus
		P	GO:0015995	chlorophyll biosynthetic process
		P	GO:0010304	PSII associated light-harvesting complex II catabolic process
		C	GO:0009506	plasmodesma
		C	GO:0005886	plasma membrane
isogroup00241	gi|18397483|ref|NP_566274.1| RING/U-box domain-containing protein [Arabidopsis thaliana]; gi|357133814|ref|XP_003568517.1|PREDICTED: E3 ubiquitin-protein ligase MGRN1-like [Brachypodium distachyon]	F	GO:0008270	zinc ion binding
isogroup00242	gi|357144432|ref|XP_003573290.1|PREDICTED: probable serine/threonine-protein kinase At1g54610-like [Brachypodium distachyon]	C	GO:0005886	plasma membrane
		P	GO:0006468	protein phosphorylation
		F	GO:0005524	ATP binding
		F	GO:0004674	protein serine/threonine kinase activity
isogroup00243	gi|357133671|ref|XP_003568447.1|PREDICTED: probably leucine-rich repeat receptor-like protein kinase At5g48380-like [Brachypodium distachyon]	P	GO:0006468	protein phosphorylation
	gi|226529551|ref|NP_001147794.1|BRASSINOSTEROID INSENSITIVE 1-associated receptor kinase 1 precursor [Zea mays]	F	GO:0004672	protein kinase activity
		P	GO:0031348	negative regulation of defense response
		C	GO:0016021	integral to membrane
		C	GO:0016023	cytoplasmic membrane-bounded vesicle
		F	GO:0005524	ATP binding
		C	GO:0005886	plasma membrane
isogroup00244	gi|357147933|ref|XP_003574552.1|PREDICTED: 26S proteasome non-ATPase regulatory subunit 2 1A-like [Brachypodium distachyon]	P	GO:0042176	regulation of protein catabolic process
		C	GO:0016023	cytoplasmic membrane-bounded vesicle
		C	GO:0005886	plasma membrane
		P	GO:0051726	regulation of cell cycle
		F	GO:0030234	enzyme regulator activity
		C	GO:0000502	proteasome complex
		P	GO:0050790	regulation of catalytic activity
isogroup00245	gi|357136850|ref|XP_003570016.1|PREDICTED: uncharacterized amino acid permease YfnA-like [Brachypodium distachyon]	C	GO:0005840	ribosome
		F	GO:0005275	amine transmembrane transporter activity
		C	GO:0016021	integral to membrane
		P	GO:0016558	protein import into peroxisome matrix
		F	GO:0003735	structural constituent of ribosome
		P	GO:0003333	amino acid transmembrane transport
		C	GO:0005774	vacuolar membrane
		F	GO:0015326	cationic amino acid transmembrane transporter activity
		P	GO:0006635	fatty acid beta-oxidation
		C	GO:0005886	plasma membrane
isogroup00246	gi|357135909|ref|XP_003569550.1|PREDICTED: probable LRR receptor-like serine/threonine-protein kinase At5g45840-like [Brachypodium distachyon]	P	GO:0006468	protein phosphorylation
		F	GO:0004672	protein kinase activity
		C	GO:0016021	integral to membrane
		C	GO:0016023	cytoplasmic membrane-bounded vesicle
		F	GO:0005524	ATP binding
isogroup00247	gi|357124659|ref|XP_003564015.1|PREDICTED: probable protein phosphatase 2C 55-like [Brachypodium distachyon]	P	GO:0051726	regulation of cell cycle
		P	GO:0006270	DNA replication initiation
		P	GO:0006346	methylation-dependent chromatin silencing
		P	GO:0006275	regulation of DNA replication
		F	GO:0004721	phosphoprotein phosphatase activity
		P	GO:0016246	RNA interference
isogroup00248	gi|45736032|dbj|BAD13059.1|myosin-like protein [Oryza sativa Japonica Group]	C	GO:0009506	plasmodesma
isogroup00249	gi|357137220|ref|XP_003570199.1|PREDICTED: probable monodehydroascorbate reductase, cytoplasmic isoform 2-like [Brachypodium distachyon]	P	GO:0042744	hydrogen peroxide catabolic process
		P	GO:0022900	electron transport chain
		C	GO:0009941	chloroplast envelope
		F	GO:0009055	electron carrier activity
		C	GO:0005778	peroxisomal membrane
		F	GO:0016656	monodehydroascorbate reductase (NADH) activity
		F	GO:0050660	flavin adenine dinucleotide binding
		P	GO:0046686	response to cadmium ion
		P	GO:0019761	glucosinolate biosynthetic process
		F	GO:0015036	disulfide oxidoreductase activity
isogroup00250	gi|226502877|ref|NP_001146459.1|putative DEAD-box ATP-dependent RNA helicase family protein [Zea mays]	P	GO:0010103	stomatal complex morphogenesis
		P	GO:0006399	tRNA metabolic process
		P	GO:0071369	cellular response to ethylene stimulus
		P	GO:0006655	phosphatidylglycerol biosynthetic process
		P	GO:0009793	embryo development ending in seed dormancy
		P	GO:0071446	cellular response to salicylic acid stimulus
		P	GO:0019288	isopentenyl diphosphate biosynthetic process, methylerythritol 4-phosphate pathway
		P	GO:0071395	cellular response to jasmonic acid stimulus
		C	GO:0009507	chloroplast
		P	GO:0016226	iron-sulfur cluster assembly
		P	GO:0009658	chloroplast organization
		P	GO:0009817	defense response to fungus, incompatible interaction
		F	GO:0003723	RNA binding
		F	GO:0004004	ATP-dependent RNA helicase activity
		P	GO:0006364	rRNA processing
		C	GO:0005634	nucleus
		F	GO:0005524	ATP binding
		P	GO:0006968	cellular defense response
isogroup00251	gi|357113756|ref|XP_003558667.1|PREDICTED: proteasome subunit alpha type-6-like [Brachypodium distachyon]	P	GO:0006511	ubiquitin-dependent protein catabolic process
		P	GO:0006825	copper ion transport
		F	GO:0015662	ATPase activity, coupled to transmembrane movement of ions, phosphorylative mechanism
		F	GO:0004298	threonine-type endopeptidase activity
		C	GO:0009535	chloroplast thylakoid membrane
		C	GO:0019773	proteasome core complex, alpha-subunit complex
		P	GO:0010043	response to zinc ion
		F	GO:0005375	copper ion transmembrane transporter activity
		C	GO:0022626	cytosolic ribosome
		C	GO:0005634	nucleus
		C	GO:0005886	plasma membrane
isogroup00252	gi|45433309|emb|CAD27458.1|nucleosome assembly protein 1-like protein 1 [Oryza sativa]	C	GO:0005737	cytoplasm
		P	GO:0009294	DNA mediated transformation
		P	GO:0046686	response to cadmium ion
		P	GO:0006334	nucleosome assembly
		F	GO:0003682	chromatin binding
		C	GO:0005886	plasma membrane
		P	GO:0006289	nucleotide-excision repair
		C	GO:0005634	nucleus
isogroup00253	gi|55296353|dbj|BAD68398.1|coatomer protein complex, beta prime subunit-like [Oryza sativa Japonica Group]	C	GO:0030663	COPI-coated vesicle membrane
		F	GO:0016905	myosin heavy chain kinase activity
		C	GO:0030117	membrane coat
		P	GO:0016192	vesicle-mediated transport
		P	GO:0006886	intracellular protein transport
		F	GO:0005198	structural molecule activity
isogroup00254	gi|357136199|ref|XP_003569693.1|PREDICTED: RING finger and CHY zinc finger domain-containing protein 1-like [Brachypodium distachyon]	F	GO:0008270	zinc ion binding
isogroup00255	gi|357129917|ref|XP_003566606.1|PREDICTED: uncharacterized aarF domain-containing protein kinase At5g05200, chloroplastic-like [Brachypodium distachyon]	C	GO:0005739	mitochondrion
		P	GO:0015996	chlorophyll catabolic process
		P	GO:0000023	maltose metabolic process
		P	GO:0019252	starch biosynthetic process
		P	GO:0016310	phosphorylation
		F	GO:0016301	kinase activity
		C	GO:0010287	plastoglobule
		P	GO:0043085	positive regulation of catalytic activity
		C	GO:0005886	plasma membrane
isogroup00256	gi|212275844|ref|NP_001130692.1|mitogen activated protein kinase kinase kinase [Zea mays]	F	GO:0004713	protein tyrosine kinase activity
		P	GO:0006468	protein phosphorylation
		F	GO:0005524	ATP binding
		F	GO:0032440	2-alkenal reductase [NAD(P)] activity
		F	GO:0004674	protein serine/threonine kinase activity
		P	GO:0055114	oxidation-reduction process
		P	GO:0006487	protein N-linked glycosylation
isogroup00257	gi|359487802|ref|XP_002284554.2|PREDICTED: probable Xaa-Pro aminopeptidase P-like [Vitis vinifera]	P	GO:0009987	cellular process
		P	GO:0006508	proteolysis
		F	GO:0004177	aminopeptidase activity
		C	GO:0009570	chloroplast stroma
isogroup00258	gi|357157733|ref|XP_003577896.1|PREDICTED: probable serine protease HTRA3-like [Brachypodium distachyon]	P	GO:0008152	metabolic process
		F	GO:0003824	catalytic activity
isogroup00259	gi|95981862|gb|ABF57916.1|MADS-box transcription factor TaAGL11 [Triticum aestivum]	P	GO:0010076	maintenance of floral meristem identity
		P	GO:0009910	negative regulation of flower development
		P	GO:0048510	regulation of timing of transition from vegetative to reproductive phase
		P	GO:0006355	regulation of transcription, DNA-dependent
		P	GO:0010077	maintenance of inflorescence meristem identity
		F	GO:0000900	translation repressor activity, nucleic acid binding
		P	GO:0010582	floral meristem determinacy
		P	GO:0009266	response to temperature stimulus
		F	GO:0043565	sequence-specific DNA binding
		F	GO:0003700	sequence-specific DNA binding transcription factor activity
		F	GO:0046982	protein heterodimerization activity
		P	GO:0048438	floral whorl development
		F	GO:0042803	protein homodimerization activity
		C	GO:0005634	nucleus
isogroup00260	gi|357162977|ref|XP_003579584.1|PREDICTED: eukaryotic translation initiation factor 3 subunit H-like [Brachypodium distachyon]	F	GO:0003743	translation initiation factor activity
		P	GO:0001731	formation of translation preinitiation complex
		C	GO:0005829	cytosol
		C	GO:0016282	eukaryotic 43S preinitiation complex
		P	GO:0009640	photomorphogenesis
		P	GO:0010388	cullin deneddylation
		C	GO:0005852	eukaryotic translation initiation factor 3 complex
		C	GO:0033290	eukaryotic 48S preinitiation complex
		P	GO:0006446	regulation of translational initiation
		P	GO:0000085	G2 phase of mitotic cell cycle
isogroup00263	gi|357115574|ref|XP_003559563.1|PREDICTED: lysosomal beta glucosidase-like [Brachypodium distachyon]	F	GO:0004338	glucan exo-1,3-beta-glucosidase activity
	gi|212274863|ref|NP_001130296.1|exoglucanase1 precursor [Zea mays]	F	GO:0004812	aminoacyl-tRNA ligase activity
		P	GO:0005975	carbohydrate metabolic process
		C	GO:0016023	cytoplasmic membrane-bounded vesicle
		F	GO:0005524	ATP binding
isogroup00265	gi|357139151|ref|XP_003571148.1| PREDICTED: probable LRR receptor-like serine/threonine-protein kinase At1g07650-like [Brachypodium distachyon]	P	GO:0006468	protein phosphorylation
		F	GO:0004674	protein serine/threonine kinase activity
		P	GO:0005975	carbohydrate metabolic process
		P	GO:0007169	transmembrane receptor protein tyrosine kinase signaling pathway
		C	GO:0016023	cytoplasmic membrane-bounded vesicle
		F	GO:0004713	protein tyrosine kinase activity
		F	GO:0005524	ATP binding
		C	GO:0005886	plasma membrane
isogroup00266	gi|357126628|ref|XP_003564989.1|PREDICTED: serine palmitoyltransferase 2-like [Brachypodium distachyon]	F	GO:0008483	transaminase activity
		C	GO:0016021	integral to membrane
		P	GO:0046512	sphingosine biosynthetic process
		F	GO:0004758	serine C-palmitoyltransferase activity
		P	GO:0009640	photomorphogenesis
		P	GO:0009555	pollen development
		C	GO:0005773	vacuole
		F	GO:0030170	pyridoxal phosphate binding
		C	GO:0005789	endoplasmic reticulum membrane
isogroup00267	gi|357123275|ref|XP_003563337.1|PREDICTED: V-type proton ATPase catalytic subunit A-like [Brachypodium distachyon]	C	GO:0000325	plant-type vacuole
		C	GO:0005774	vacuolar membrane
		P	GO:0007010	cytoskeleton organization
		F	GO:0046961	proton-transporting ATPase activity, rotational mechanism
		P	GO:0006098	pentose-phosphate shunt
		P	GO:0006094	gluconeogenesis
		C	GO:0009941	chloroplast envelope
		C	GO:0048046	apoplast
		P	GO:0006833	water transport
		P	GO:0046034	ATP metabolic process
		C	GO:0033180	proton-transporting V-type ATPase, V1 domain
		P	GO:0006816	calcium ion transport
		P	GO:0009651	response to salt stress
		F	GO:0046933	proton-transporting ATP synthase activity, rotational mechanism
		P	GO:0010498	proteasomal protein catabolic process
		P	GO:0015991	ATP hydrolysis coupled proton transport
		P	GO:0000902	cell morphogenesis
		P	GO:0007033	vacuole organization
		C	GO:0005618	cell wall
		C	GO:0005794	Golgi apparatus
		P	GO:0006972	hyperosmotic response
		P	GO:0007030	Golgi organization
		P	GO:0006096	glycolysis
		P	GO:0048193	Golgi vesicle transport
		P	GO:0009555	pollen development
		F	GO:0002020	protease binding
		P	GO:0046686	response to cadmium ion
		C	GO:0009506	plasmodesma
		P	GO:0009266	response to temperature stimulus
		P	GO:0016049	cell growth
		C	GO:0005886	plasma membrane
		F	GO:0005524	ATP binding
isogroup00268	gi|357137631|ref|XP_003570403.1|PREDICTED: 3-ketoacyl-CoA thiolase 2, peroxisomal-like [Brachypodium distachyon]	C	GO:0005730	nucleolus
		P	GO:0010111	glyoxysome organization
		C	GO:0005773	vacuole
		C	GO:0005777	peroxisome
		C	GO:0005886	plasma membrane
		P	GO:0008152	metabolic process
		C	GO:0009507	chloroplast
		C	GO:0005739	mitochondrion
		F	GO:0003988	acetyl-CoA C-acyltransferase activity
isogroup00269	gi|30695908|ref|NP_175924.2| Lipase/lipooxygenase, PLAT/LH2 family protein [Arabidopsis thaliana]	C	GO:0016020	membrane
isogroup00270	gi|28190676|gb|AAO33154.1|putative transketolase [Oryza sativa Japonica Group]	P	GO:0019253	reductive pentose-phosphate cycle
		F	GO:0046872	metal ion binding
		C	GO:0009941	chloroplast envelope
		P	GO:0046686	response to cadmium ion
		F	GO:0004802	transketolase activity
		C	GO:0009570	chloroplast stroma
		C	GO:0009535	chloroplast thylakoid membrane
[truncated: 5,574 more rows]
