# Supplementary material for: Identification of Genes in a Partially Resistant Genotype of Avena sativa Expressed in Response to Puccinia coronata Infection
Source: Front Plant Sci. 2016 May 31;7:731. doi: 10.3389/fpls.2016.00731 (PMC4885874; doi:10.3389/fpls.2016.00731)
Supplement: Supplementary file 3 [file DataSheet3.XLSX]

## Sheet: Secuencias defensa agrupadas
Supplementary file 3. Putative cell function of oat unigenes annotated under GO biological process terms of defense response/biotic response/inmune response/signal transduction
Putative cell function			Annotation description			Isogroup
Signal perception and transduction
	Receptors		lrr receptor-like serine threonine-protein kinase at5g45840-like			isogroup00075
			wall-associated kinase			isogroup00087
			lrr receptor-like serine threonine-protein kinase			isogroup00101
			brassinosteroid insensitive 1-associated receptor kinase 1 expressed			isogroup00134
			leucine-rich repeat receptor-like protein kinase at5g48380-like			isogroup00243
			probable lrr receptor-like serine threonine-protein kinase at1g07650-like			isogroup00265
			Xa21 like LRR receptor-like serine threonine-protein kinase			isogroup00320
			probable leucine-rich repeat receptor-like serine threonine-protein kinase at5g15730-like			isogroup00525
			leucine rich repeat family expressed			isogroup00577
			chitin elicitor receptor kinase 1-like			isogroup00984
	R genes		disease resistance protein rpm1			isogroup00237
			putative Xa1 like			isogroup00284
			Disease resistance protein rga4			isogroup00515
			disease resistance protein rps2			isogroup00674
			disease resistance rpp8-like protein 2			isogroup00784
	Signal transduction		serine threonine-protein kinase PBS1-like			isogroup00030
			probable serine threonine-protein kinase at1g09600-like			isogroup00242
			mitogen activated protein kinase kinase kinase 3			isogroup00256
			response regulator 10 Zea mays			isogroup00382
			mitogen activated protein kinase			isogroup00471
			mitogen activated protein kinase EDR1			isogroup00597
			serine-threonine protein plant-kinase			isogroup00710
	Calcium-mediated signaling		calcium-dependent protein kinase 2			isogroup00152
			calcineurin b-like-interacting protein kinase			isogroup00233
			calcium-dependent protein kinase 7			isogroup00342
			calreticulin-3 precursor			isogroup00488
			histidine kinase 2			isogroup00916
			calmodulin-binding receptor-like cytoplasmic kinase 3-like isoform x1			isogroup00924
			calmodulin-binding family protein			isogroup01007
	Ntric oxide signaling		alcohol dehydrogenase class-3-like			isogroup00728
			glutamate receptor -like			isogroup00952
Plant hormone Biosynthesis, Signaling and Response
	Abscisic Acid		plasma membrane proton ATPase			isogroup00003
			phospholipase d			isogroup00027
			serine threonine-protein kinase SAPK8			isogroup00081
			aldehyde oxidase			isogroup00149
			phosphatase 2C family protein			isogroup00215
			armadillo beta-catenin repeat family protein			isogroup00410
			molybdenum cofactor sulfurase-like			isogroup00462
			zeaxanthin epoxidase			isogroup00595
			protoporhyrin IX magnesium chelatase H-like protein			isogroup00627
			cysteine-rich receptor-like protein kinase 10-like			isogroup00733
			serine threonine-protein kinase sapk2			isogroup00768
			protein YLS7-like			isogroup00996
			violaxanthin de-epoxidase			isogroup01017
	Brassinosteroid		serine threonine-protein phosphatase BSL1-like			isogroup00144
			cytochrome p450 oxidase			isogroup00339
			ATP citrate lyase			isogroup00441
	Salycilic		c2 and gram domain-containing protein at1g03370-like			isogroup00076
			upf0183 protein at3g51130-like			isogroup00185
			probable folate-biopterin transporter 4-like isoform x1			isogroup00934
			chorismate synthase chloroplastic-like			isogroup00642
			porphobilinogen deaminase			isogroup00753
			cysteine-rich receptor-like protein kinase 10			isogroup00355
			probable anion transporter chloroplastic-like			isogroup00912
	Jasmonic		12-oxophytodienoate reductase 3			isogroup00137
			lipoxigenase			isogroup00269
			acyl-coenzyme A oxidase 2			isogroup00607
			lipase isoform 2			isogroup00787
			peroxisomal acyl-coenzyme a oxidase 1-like			isogroup00821
			4-coumarate CoA ligase-like 7-like			Isogroup00902
			probable anion transporter chloroplastic-like			isogroup00912
	Ethylene		aspartate aminotransferase			isogroup00455
			protein kinase domain superfamily protein			isogroup00597
			wound inducive gene			isogroup00711
			MTA/SAH nucleosidase			isogroup00723
Response to oxidative stress			NADPH cytochrome p450 reductase-like			isogroup00011
			gamma-glutamylcysteine synthetase			isogroup00761
			NADH dehydrogenase			isogroup00124
			peroxidase 15-like			isogroup00226
			ascorbate peroxidase			isogroup00340
			glutathione reductase			isogroup00377
			glutathione-S-transferase			isogroup00430
			PsaG protein			isogroup00440
			glutathione peroxidase			isogroup00565
Cell wall biosynthesis and modification			endoglucanase 11			isogroup00055
			cellulose synthase			isogroup00091
			snare domain containing protein, syntaxin			isogroup00146
			UDP-glucose pyrophosphorylase			isogroup00184
			AB hydrolase domain-containing protein 4-like			isogroup00193
			callose synthase 3-like			isogroup00221
			callose synthase 10-like			isogroup00230
			cellulose synthase-like protein e6			isogroup00280
			cinnamoyl-CoA reductase			isogroup00480
			alpha 1,4 glucan-protein synthase			isogroup00789
			phenylalanine ammonia-lyase			isogroup00791
Cell death			chaperonin-60 subunit beta 1 partial			isogroup00108
			ALG2-interacting protein X			isogroup00701
			protein executer chloroplastic-like			isogroup00962
Other biotic defense response unigenes
	Amino acid metabolism		ferredoxin-dependent glutamate synthase 1			isogroup00005	también en fotorrespiration
			hydroxymethylbutenyl 4-diphosphate synthase			isogroup00010
			ornithine aminotransferase			isogroup00380
			anthranilate synthase component ii-like			isogroup00942
	Carbohydrate metabolism		phosphoribulokinase family protein			isogroup00001
			glucose-6-phosphate isomerase cytosolic			isogroup00085
			isocitrate dehydrogenase			isogroup00127
			ribulose-phosphate 3-epimerase			isogroup00432
			pyruvate dehydrogenase E1 component subunit beta			isogroup00490
			alpha- glucan phosphorylase l chloroplastic amyloplastic-like			isogroup00732
	Chloroplast structure		thylakoid lumenal 15 kda protein chloroplastic-like			isogroup00528
			PsbP domain-containing protein chloroplastic-like			isogroup00670
			chloroplast-localized ptr -binding protein1			isogroup00705
	Gene regulation		DEAD-box ATP-dependent RNA helicase 50			isogroup00250
			protein argonaute 4B			isogroup00317
			protein suppressor of gene silencing 3 homolog			isogroup00354
			nuclear cap-binding protein subunit 1-like			isogroup00520
			protein argonaute 1b			isogroup00522
			protein argonaute 4a-like			isogroup00779
			histone deacetylase 19			isogroup00718
	Photorespiration		victoring binding protein, glycine dehydrogenase			isogroup00002
			serine hydroxymethyltransferase mitochondrial-like			isogroup00232
			ferredoxin-NADP oxidoreductase			isogroup00543
			ribulose 1,5-bisphosphate carboxylase activase			isogroup00749
			serine hydroxymethyltransferase cytosol			isogroup01015
			ferredoxin-NADP leaf chloroplastic-like			isogroup01020
	Protein metabolic process and degradation		cullin-1-like isoform 1			isogroup00045
			heat shock protein 90			isogroup00192
			E3 ubiquitin-protein ligase BRE1-like 1-like			isogroup00338
			NEDD8-conjugating enzymeUBC12-like			isogroup00431
			heat shock cognate protein 70-1			isogroup00529
			cysteine proteinase 1-like			isogroup00654
			cysteine protease			isogroup00656
			chaperonin 60 beta precursor			isogroup00859
	Protein synthesis		protein translation factor SUI1			isogroup00798
			ribosome-recycling chloroplastic-like			isogroup00824
			arginyl-tRNA-protein transferase 1-like			isogroup00992
	Transcription factors		knotted-like transcription factor family protein			isogroup00551
								qPCR BTB/POZ
	Transport		acyl- N-acyltransferase isoform 1			isogroup00191
			ABC transporter G family member 28-like			isogroup00218
			metal transporter Nramp2			isogroup00356
			V-type proton ATPase subunit E-like			isogroup00547
			ABC transporter-related family protein			isogroup00561
			mitochondrial outer membrane porin			isogroup00712
			signal recognition particle 54 kDa chloroplastic-like			isogroup00812
			ABC transporter F family member 3-like			isogroup00867
			BRI1-kd interacting protein 103			isogroup00980
	Others		RNA-dependent RNA polymerase 1			isogroup00360
			ADP-ribosylation factor-like protein 8a			isogroup00669
			cell division cycle protein 27 homolog b-like			isogroup00765
			plastid ppGpp synthase			isogroup01005
